# Supplementary material for: Multi-approach metabolomics analysis and artificial simplified phytocomplexes reveal cultivar-dependent synergy between polyphenols and ascorbic acid in fruits of the sweet cherry (Prunus avium L.)
Source: PLoS One. 2017 Jul 21;12(7):e0180889. doi: 10.1371/journal.pone.0180889 (PMC5521804; doi:10.1371/journal.pone.0180889)
Supplement: S1 Table — A) The orchard geographic coordinates with the corresponding cultivars, the harvest dates for the two growing seasons (2014 and 2015), the degrees Brix and pH values. B) Climatic details, expressed as rainfall (mm/month and days of rain/month) and temperature (°C), recovered from the four weather stations located near the orchards. (XLSX) [file pone.0180889.s002.xlsx]

## Sheet: Supplementary table 1-A
Harvest dates, soluble solids content (SSC) in brix degrees and pH of cherry fruits									Geographic coodinates of the orchards
Cherry cultivar	Orchard identifier	2014 Harvest dates	2015 Harvest dates	2014 SSC (°Brix)	2015 SSC (°Brix)	2014 pH	2015 pH		ORCHARDS identifier	POSITION
Bella Italia	H, J	May 29th- June 10th	June 8th- June 18th	16,91 ± 2,49	19,45 ± 1,53	3,61 ± 0,06	3,41 ± 0,00		A	45°43'25.2"N 11°37'01.6"E
Black Star	B, L	May 28th- June 6th	June 5th- June 16th	15,97 ± 0,30	14,83 ± 0,25	3,98 ± 0,01	3,80 ± 0,06		B	45°44'34.3"N 11°36'52.6"E
Durona del Chiampo	C	June 11th	June 17th	19,73 ± 0,53	17,45 ± 0,80	3,62 ± 0,08	3,42 ± 0,03		C	45°36'18.7"N 11°13'50.2"E
Romana	D, E, F, G, H	May 22nd- June 6th	June 3rd- June 9th	16,70 ± 0,99	16,78 ± 2,05	3,42 ± 0,12	3,45 ± 0,12		D	45°42'44.3"N 11°36'15.5"E
Durone Rosso	A, F, H, I	June 4th- June 17th	June 16th- June 22nd	16,24 ± 1,31	17,84 ± 2,00	3,66 ± 0,07	3,50 ± 0,08		E	45°43'53.7"N 11°39'00.8"E
Early Bigi	E, I, K	May 14th- May 19th	May 22nd- May 27th	12,70 ± 2,20	11,90 ± 1,01	3,79 ± 0,09	3,77 ± 0,16		F	45°45'54.4"N 11°34'00.8"E
Ferrovia	A, F, L	June 5th- June 17th	June 4th- June 22nd	17,78 ± 1,68	16,76 ± 1,07	3,69 ± 0,07	3,54 ± 0,11		G	45°42'40.6"N 11°36'33.0"E
Burlat	E, H, J, L	May 13th- May 22nd	May 19th- May 25th	13,22 ± 2,10	14,65 ± 1,09	3,80 ± 0,13	3,56 ± 0,12		H	45°44'54.3"N 11°35'42.0"E
Giorgia	I, K	May 28th- May 29th	June 5th- June 8th	15,93 ± 1,17	15,28 ± 3,60	3,65 ± 0,06	3,62 ± 0,03		I	45°44'38.4"N 11°36'04.0"E
Grace Star	E, I, L	May 28th- June 3rd	June 3rd- June 4th	15,80 ± 2,28	15,18 ± 1,17	3,54 ± 0,10	3,45 ± 0,13		J	45°44'09.3"N 11°34'15.6"E
Kordia	E, I	June 4th- June 13th	June 17th- June 19th	18,85 ± 0,82	16,12 ± 0,60	3,63 ± 0,19	3,63 ± 0,18		K	45°43'55.8"N 11°34'24.4"E
Lapins	I	June 4th	June 17th	15,73 ± 0,06	15,37 ± 0,42	3,71 ± 0,01	3,70 ± 0,01		L	45°44'24.7"N 11°38'06.7"E
Milanese	E	May 30th	June 3rd	15,82 ± 1,02	15,95 ± 0,55	3,53 ± 0,05	3,51 ± 0,04
Regina	A, B, E	June 6th- June 13th	June 16th- June 19th	20,05 ± 0,54	16,73 ± 1,71	3,72 ± 0,06	3,63 ± 0,04
Roana	G	May 23rd	May 25th	14,45 ± 0,53	13,87 ± 0,73	3,52 ± 0,05	3,52 ± 0,03
Sandra	G, I, J, K	May 13th- May 19th	May 20th- May 27th	13,12 ± 1,09	12,40 ± 0,78	3,89 ± 0,14	3,77 ± 0,15
Sandra Tardiva	H	June 10th	June 18th	18,02 ± 0,65	19,6 ± 0,73	3,60 ± 0,03	3,40 ± 0,02
Van	D, I	June 3rd- June 4th	June 9th- June 17th	17,2 ± 3,96	18,25 ± 0,91	3,74 ± 0,21	3,65 ± 0,11

## Sheet: Supplementary table 1-B
					sweet cherry flowering		sweet cherry harvest
Year	weather station		Jan	Feb	Mar	Apr	May	Jun	Jul	Aug	Sep	Oct	Nov	Dec	Total rainfall		WEATHER STATION identifier		geographic coordinates
2014	WS L	Rainfall (mm)/month	297.8	315.2	122.4	131.4	159.2	188.8	301.6	315.8	66.6	102.6	400.6	100.4	2502.4		WS L	Lusiana	45°47'00.5"N 11°34'15.4"E
		Days of rain/month	12	19	6	7	14	13	15	18	7	7	16	10	144		WS B	Breganze	45°42'00.0"N 11°34'48.0"E
	WS B	Rainfall (mm)/month	372.8	334.6	100.2	129.8	91.4	149.8	275.8	191.2	85.2	79.8	303.4	96.4	2210.4		WS BG	Bassano del Grappa	45°46'03.2"N 11°43'38.9"E
		Days of rain/month	16	19	5	8	13	11	15	17	11	5	19	9	148		WS C	Chiampo	45°33'14.3"N 11°16'38.4"E
	WS BG	Rainfall (mm)/month	343	339.8	97	75.8	100.6	129.6	256.2	231.2	60.4	56.6	296.6	104.8	2091.6
		Days of rain/month	15	19	5	7	12	13	15	19	9	5	17	9	145
	WS C	Rainfall (mm)/month	454.8	318.8	93	165.4	85.8	146.8	280.2	182	66.6	57.4	185.2	118	2154
		Days of rain/month	17	18	4	8	9	12	13	10	6	9	16	9	131
2015	WS L	Rainfall (mm)/month	62.2	72.8	129.4	53	200.4	67	77.8	154.4	175	242.8	9.2	0	1244
		Days of rain/month	5	7	7	7	11	9	7	12	6	11	2	0	84
	WS B	Rainfall (mm)/month	55.6	76.8	113.8	55	98	44.8	133.6	172	174.8	174.8	11.6	0	1110.8
		Days of rain/month	5	7	5	6	11	7	5	10	7	9	1	0	73
	WS BG	Rainfall (mm)/month	42.2	50.2	99.2	58.4	105.6	107.8	44.2	162.2	199.6	189.4	15.2	0	1074
		Days of rain/month	4	6	6	6	11	8	5	9	6	11	1	0	73
	WS C	Rainfall (mm)/month	85	145.6	99.8	66.4	120.4	122.4	61	50	124	174	26	0	1074.6
		Days of rain/month	5	7	5	4	11	7	6	6	6	11	1	0	69
Average temperature, in °C, of the four weather station. Since the temperatures measured in the four station were similar, the average datum of all the four weather station is reported		minimum temperature 2014	3.675	4.825	6.875	9.825	11.3	15.85	16.425	16.075	13.875	11.675	8.85	3.325
		minimum temperature 2015	1.75	2.3	5.1	8.025	12.95	16.675	20.675	19.2	14.3	10.125	5.85	2.525
		medium temperature 2014	5.7	7.125	10.6	13.625	15.875	20.6	20.775	20.05	17.675	14.95	10.9	5.575
		medium temperature 2015	4.6	5.175	8.8	12.475	17.025	21.325	25.75	23.775	18	13.075	8.875	5.35
		maximum atemperature 2014	8.375	10.125	15.275	18.2	21.125	25.8	25.8	24.9	22.725	19.35	13.7	8.625
		maximum temperature 2015	8.5	8.85	13.075	17.4	21.85	26.675	31.3	29.4	23.025	17.35	13.175	9.35
