# Supplementary material for: Multi-approach metabolomics analysis and artificial simplified phytocomplexes reveal cultivar-dependent synergy between polyphenols and ascorbic acid in fruits of the sweet cherry (Prunus avium L.)
Source: PLoS One. 2017 Jul 21;12(7):e0180889. doi: 10.1371/journal.pone.0180889 (PMC5521804; doi:10.1371/journal.pone.0180889)
Supplement: S3 Table — Quantities were determined by NMR spectroscopy and HPLC-DAD for primary and secondary metabolites, respectively. Values are expressed as mg per 100 g fresh fruit and are means ± standard deviation (n = 3). Abbreviations: neochlorogenic acid, Neochlor; coumaroyl quinic acid, CoQ; chlorogenic acid, Chlor; cyanidin 3-O-glucoside and cyanidin 3-O-rutinoside, CyG+CyR; peonidin 3-O-rutinoside, PeR; quercetin 3-O-rutinoside, QR; quercetin 3-O-glucoside, QG; Ascorbic acid, Asc; valine, Val, threonine, Thr, alanine, Ala; asparagine, Aspn; malic acid, Mal; fumaric acid, Fum; fructose, Fruct; xylose, Xyl; glucose, Gluc. (XLS) [file pone.0180889.s004.xls]

## Sheet: S3 table
	Bella Italia						Black Star						Durona del Chiampo						Durone Rosso						Early Bigi						Ferrovia						Burlat						Giorgia						Grace Star
	2014			2015			2014			2015			2014			2015			2014			2015			2014			2015			2014			2015			2014			2015			2014			2015			2014
5-O-CQa	36.3332	+/-	2.22899	34.3179	+/-	1.42325	21.522	+/-	0.368634	19.395	+/-	1.11453	9.63926	+/-	0.340955	7.48924	+/-	0.234193	11.445	+/-	0.357135	10.262	+/-	0.103672	4.50617	+/-	0.203119	5.92169	+/-	0.689882	14.6572	+/-	0.946765	10.8067	+/-	0.649978	10.9375	+/-	0.911925	11.7919	+/-	0.688856	12.8127	+/-	0.281223	10.6086	+/-	0.868284	25.3275
CoQa	11.632	+/-	0.395563	10.0959	+/-	0.514161	2.98388	+/-	0.0362729	2.13711	+/-	0.104969	10.7412	+/-	0.483558	9.03393	+/-	0.341593	9.96533	+/-	0.441342	10.5977	+/-	0.235573	4.78044	+/-	0.112758	8.72168	+/-	0.6843	10.4527	+/-	0.374063	10.4871	+/-	0.527956	17.9969	+/-	0.751689	18.7721	+/-	0.867148	13.3859	+/-	0.715225	10.584	+/-	0.884661	4.12911
3-O-Cqa	3.13134	+/-	0.0929665	2.76264	+/-	0.116109	1.04771	+/-	0.0333104	1.12927	+/-	0.0542483	1.49498	+/-	0.0927618	1.17596	+/-	0.039592	2.14436	+/-	0.124117	1.82975	+/-	0.0451766	1.6786	+/-	0.122335	1.91257	+/-	0.219225	1.89478	+/-	0.10222	1.93515	+/-	0.17942	2.13165	+/-	0.208739	2.48679	+/-	0.132405	1.43285	+/-	0.00905891	1.26407	+/-	0.146294	1.9876
CyG+cyR	58.5754	+/-	5.41263	61.709	+/-	3.21464	34.569	+/-	4.16757	23.954	+/-	1.23715	52.4934	+/-	1.8479	36.7795	+/-	1.20424	55.5758	+/-	5.49992	52.4269	+/-	1.00537	55.4238	+/-	2.37001	63.4539	+/-	4.06816	42.9377	+/-	0.253496	35.7944	+/-	2.93543	58.0516	+/-	2.69714	55.6811	+/-	3.40303	44.6741	+/-	0.710352	40.6707	+/-	1.14596	23.7515
PeR	0.740523	+/-	0.0702453	0.787879	+/-	0.0618391	1.43116	+/-	0.254499	1.01247	+/-	0.0721191	2.69407	+/-	0.328743	0.83437	+/-	0.124348	1.53231	+/-	0.205605	0.715075	+/-	0.0198692	1.56391	+/-	0.0549396	1.43373	+/-	0.127889	0.906921	+/-	0.065698	0.348709	+/-	0.0221681	1.08424	+/-	0.0266494	0.850874	+/-	0.0834771	1.49999	+/-	0.0946063	1.49803	+/-	0.174784	0.979704
QR	3.28085	+/-	0.0149736	2.67857	+/-	0.178756	2.03984	+/-	0.18924	2.12794	+/-	0.146465	3.42491	+/-	0.182658	2.2806	+/-	0.0841819	2.89191	+/-	0.314481	2.25203	+/-	0.053718	2.44396	+/-	0.144644	2.996	+/-	0.217596	2.59631	+/-	0.193148	2.10326	+/-	0.10831	2.43259	+/-	0.288069	2.46441	+/-	0.268377	2.44543	+/-	0.0185171	2.32597	+/-	0.17724	1.40895
QG	0.833368	+/-	0.0619695	0.218168	+/-	0.0608199	-0.0156574	+/-	0.0472321	-0.0270803	+/-	0.0209613	0.325702	+/-	0.0821335	0.0180146	+/-	0.0127434	0.421191	+/-	0.153401	0.00414608	+/-	0.0964881	0.642911	+/-	0.128123	0.786591	+/-	0.068771	0.0988306	+/-	0.0397234	-0.0386309	+/-	0.0927509	1.60614	+/-	0.126752	0.659198	+/-	0.196215	0.104013	+/-	0.0194477	-0.0363011	+/-	0.108408	-0.0820246
As-a	10.1337	+/-	0.507463	10.3573	+/-	0.321283	9.56646	+/-	0.30448	8.02812	+/-	0.518621	11.0465	+/-	1.36063	13.0831	+/-	0.514145	7.79978	+/-	0.483689	9.48844	+/-	0.608374	8.56551	+/-	0.880756	9.58261	+/-	0.72451	8.1895	+/-	0.14379	9.68975	+/-	0.302641	9.38413	+/-	0.500057	15.2556	+/-	0.708954	12.701	+/-	1.27112	9.2093	+/-	0.466038	8.19798
val	0.748679	+/-	0.0190887	0.689721	+/-	0.0299558	0.946096	+/-	0.0558393	0.768186	+/-	0.0102876	0.661433	+/-	0.0126675	0.613654	+/-	0.0424068	0.815325	+/-	0.0387648	0.854313	+/-	0.0540494	0.877231	+/-	0.101887	1.15185	+/-	0.0634364	0.854919	+/-	0.0429572	0.860019	+/-	0.0116158	0.634358	+/-	0.0642911	0.839661	+/-	0.0998818	0.658639	+/-	0.0367777	0.783992	+/-	0.0159526	0.84423
thr	2.10893	+/-	0.117955	1.71566	+/-	0.0483088	3.07047	+/-	0.0735902	2.16511	+/-	0.0505029	1.30028	+/-	0.0397584	1.22266	+/-	0.0597193	1.93159	+/-	0.0873025	2.22484	+/-	0.216851	3.41318	+/-	0.360129	5.06007	+/-	0.337336	2.67437	+/-	0.116665	2.33533	+/-	0.094084	3.6198	+/-	0.292087	3.81654	+/-	0.284845	1.82415	+/-	0.0662121	1.96807	+/-	0.0453499	3.43684
ala	0.844246	+/-	0.0316465	0.703934	+/-	0.0297201	1.02936	+/-	0.0612955	0.804195	+/-	0.0193548	0.760342	+/-	0.0660534	0.642253	+/-	0.048034	0.710108	+/-	0.0611676	0.747702	+/-	0.0446271	0.842473	+/-	0.112859	1.17625	+/-	0.0499464	0.821241	+/-	0.0620142	0.847925	+/-	0.0165763	0.795738	+/-	0.0896932	0.843057	+/-	0.0570241	0.688702	+/-	0.0264707	0.818819	+/-	0.0427109	0.810108
aspn	133.382	+/-	8.49289	128.889	+/-	10.7224	413.62	+/-	2.6569	339.682	+/-	7.87797	47.9135	+/-	4.96973	75.7951	+/-	2.02501	142.59	+/-	5.42355	197.273	+/-	6.91232	198.687	+/-	20.4158	333.574	+/-	24.0419	235.531	+/-	11.3691	238.153	+/-	10.6546	184.099	+/-	16.2272	189.291	+/-	8.01082	156.232	+/-	3.68204	177.34	+/-	7.69862	350.36
mal a	638.473	+/-	29.9235	826.112	+/-	11.5413	594.168	+/-	3.33755	492.255	+/-	29.0029	594.165	+/-	8.94234	924.2	+/-	34.2222	642.511	+/-	20.4529	825.964	+/-	10.1176	353.995	+/-	49.5036	511.526	+/-	42.1325	640.543	+/-	40.5553	788.883	+/-	19.5272	385.561	+/-	28.9917	539.204	+/-	18.874	751.073	+/-	45.7773	850.772	+/-	12.3613	649.624
fum a	0.63299	+/-	0.0454196	0.598092	+/-	0.0375238	0.455278	+/-	0.00931509	0.368183	+/-	0.0259093	0.49262	+/-	0.00327784	0.581749	+/-	0.0290703	0.485236	+/-	0.0342353	0.543537	+/-	0.0210622	0.365541	+/-	0.0611959	0.54565	+/-	0.132451	0.485057	+/-	0.049898	0.550695	+/-	0.0347235	0.633009	+/-	0.083314	0.645937	+/-	0.0248447	0.442009	+/-	0.0186255	0.606337	+/-	0.0283538	0.399785
fruct	4097.46	+/-	221.179	4290.79	+/-	106.922	3752.69	+/-	66.9389	2844.21	+/-	197.52	3960.39	+/-	131.683	4133.33	+/-	183.731	4280.71	+/-	122.909	4271.49	+/-	63.973	2494.86	+/-	377.069	2945.85	+/-	131.736	4372.72	+/-	264.274	3915.82	+/-	154.232	3009.36	+/-	205.6	3335.21	+/-	144.066	4161.53	+/-	248.786	4162.86	+/-	146.157	3559.18
xyl	39.3946	+/-	1.78649	40.198	+/-	1.18344	35.5933	+/-	0.463815	29.9432	+/-	1.57546	47.8661	+/-	1.50579	36.9866	+/-	2.14518	42.153	+/-	0.974414	38.1735	+/-	0.838431	26.4822	+/-	3.9202	32.3902	+/-	8.79597	41.028	+/-	2.16904	34.1694	+/-	3.81464	28.2657	+/-	2.13493	27.3101	+/-	1.78472	42.6654	+/-	1.13664	42.1565	+/-	0.408819	31.1129
gluc	6027.97	+/-	294.343	6526.68	+/-	110.142	5695.07	+/-	80.8157	4303.72	+/-	207.346	5863.54	+/-	131.822	6293.61	+/-	229.713	6264.5	+/-	213.621	6263.69	+/-	80.9444	3135.81	+/-	461.328	3727.99	+/-	248.005	6399.77	+/-	382.214	6017.69	+/-	196.271	3883.05	+/-	257.161	4472.3	+/-	143.422	5936.92	+/-	286.459	5826.2	+/-	45.6688	5089.33
	Kordia						Lapins						Milanese						Regina						Roana						Romana						Sandra						Sandra Tardiva						Van
	2014			2015			2014			2015			2014			2015			2014			2015			2014			2015			2014			2015			2014			2015			2014			2015			2014
5-O-CQa	19.9285	+/-	0.320372	11.0756	+/-	1.3998	30.8838	+/-	0.847567	34.3624	+/-	1.65622	16.2198	+/-	9.56604	10.4742	+/-	0.589691	14.616	+/-	1.61753	11.6347	+/-	0.0457726	9.79969	+/-	0.286283	11.6288	+/-	0.221063	17.498	+/-	0.450046	15.9583	+/-	0.824546	27.6783	+/-	1.66927	28.2066	+/-	1.33946	42.7422	+/-	0.827274	53.1427	+/-	1.84493	34.0022
CoQa	12.4821	+/-	0.150697	13.54	+/-	0.590949	3.96881	+/-	0.163551	3.95625	+/-	0.145162	10.1059	+/-	5.24724	10.3764	+/-	0.137851	16.4166	+/-	0.570899	13.3396	+/-	0.289391	10.7915	+/-	0.289738	17.3641	+/-	0.757118	18.5594	+/-	0.686486	16.573	+/-	0.28355	10.5883	+/-	0.925778	11.4762	+/-	0.523313	6.22612	+/-	0.281319	9.4591	+/-	0.234234	4.23306
3-O-Cqa	1.75089	+/-	0.0398936	1.42058	+/-	0.0175321	2.05963	+/-	0.247786	2.18594	+/-	0.131487	1.68037	+/-	0.201455	1.65861	+/-	0.0996276	2.15985	+/-	0.184284	1.64024	+/-	0.0518791	1.54849	+/-	0.0882796	2.31654	+/-	0.0894672	2.20312	+/-	0.0617474	2.43033	+/-	0.39886	1.40841	+/-	0.0274907	1.56697	+/-	0.146833	2.18232	+/-	0.0634097	2.87718	+/-	0.148257	2.31121
CyG+cyR	64.977	+/-	1.15523	89.9021	+/-	4.90497	38.5609	+/-	0.9224	35.1615	+/-	3.33901	14.6337	+/-	1.43668	20.115	+/-	1.18617	38.0608	+/-	2.45698	35.299	+/-	0.388826	88.342	+/-	2.19021	85.0055	+/-	0.227533	25.097	+/-	2.00682	24.5601	+/-	0.523463	53.7338	+/-	4.12703	45.3829	+/-	2.26293	95.3964	+/-	1.13073	112.627	+/-	1.96769	58.0024
PeR	3.0221	+/-	0.113274	3.75639	+/-	0.0521798	1.46038	+/-	0.0591699	1.03303	+/-	0.174582	0.141842	+/-	0.326434	0.221577	+/-	0.033223	0.920543	+/-	0.0626264	0.450277	+/-	0.042377	2.19879	+/-	0.147295	1.15348	+/-	0.0923928	0.794631	+/-	0.0316963	0.987074	+/-	0.0275722	1.03894	+/-	0.0462985	0.524171	+/-	0.0466012	1.42891	+/-	0.0928075	1.34057	+/-	0.0519773	1.99004
QR	3.24825	+/-	0.229916	3.82788	+/-	0.167225	1.84367	+/-	0.0975335	1.36998	+/-	0.234286	1.20713	+/-	0.377188	2.05284	+/-	0.0878039	3.04955	+/-	0.139493	1.65858	+/-	0.0496363	4.02205	+/-	0.02953	4.63252	+/-	0.10178	2.2853	+/-	0.0290001	1.90105	+/-	0.149947	2.79094	+/-	0.147884	2.19817	+/-	0.172575	5.38391	+/-	0.194612	6.24433	+/-	0.199134	3.05944
QG	0.188289	+/-	0.0820067	0.27578	+/-	0.173705	-0.0607161	+/-	0.0134973	-0.252026	+/-	0.0090412	-0.20269	+/-	0.112763	-0.173531	+/-	0.0120023	0.0164419	+/-	0.0138281	-0.175488	+/-	0.0719221	0.690234	+/-	0.144946	1.04504	+/-	0.104197	0.133307	+/-	0.0465937	-0.0237575	+/-	0.0722034	1.96906	+/-	0.115562	0.414845	+/-	0.0668873	0.983433	+/-	0.196486	1.19698	+/-	0.0397953	0.696436
As-a	8.55669	+/-	0.272974	11.9061	+/-	0.987674	8.40333	+/-	0.829764	8.83629	+/-	0.449414	10.9078	+/-	0.82564	10.6275	+/-	1.15993	10.4655	+/-	0.71162	12.3578	+/-	1.01747	6.84884	+/-	0.242009	9.14408	+/-	0.506932	12.2484	+/-	0.591646	14.6249	+/-	0.112666	7.04572	+/-	0.79625	12.0071	+/-	0.669059	9.6004	+/-	0.844491	14.4056	+/-	0.341809	9.2655
val	0.947222	+/-	0.0904199	1.17997	+/-	0.0233039	0.55425	+/-	0.0253683	0.43061	+/-	0.0142269	0.652953	+/-	0.0230733	0.682314	+/-	0.061321	0.77105	+/-	0.0513607	0.919671	+/-	0.0472271	0.809728	+/-	0.0288577	0.769497	+/-	0.0209972	0.583326	+/-	0.00764401	0.648523	+/-	0.0287411	0.91828	+/-	0.111505	0.742722	+/-	0.0603451	0.710353	+/-	0.0451242	0.8176	+/-	0.0320532	0.682651
thr	3.04384	+/-	0.20954	2.89167	+/-	0.133325	1.31254	+/-	0.0743014	1.02269	+/-	0.0420839	2.45284	+/-	0.967415	1.76154	+/-	0.216211	2.4592	+/-	0.222102	2.58626	+/-	0.140743	2.94361	+/-	0.235233	1.99229	+/-	0.0948116	2.7281	+/-	0.155203	2.54382	+/-	0.148453	4.22394	+/-	0.475227	3.8362	+/-	0.196096	1.55585	+/-	0.116108	1.71927	+/-	0.0338023	1.98101
ala	0.757438	+/-	0.0651674	1.00919	+/-	0.0189604	0.586543	+/-	0.0681874	0.494285	+/-	0.0262074	0.770647	+/-	0.0862043	0.706203	+/-	0.0679641	0.832755	+/-	0.052154	0.898311	+/-	0.0398965	0.836715	+/-	0.0148798	0.810793	+/-	0.0530048	0.542703	+/-	0.00812878	0.626052	+/-	0.0360376	0.929012	+/-	0.108838	0.972919	+/-	0.0289631	0.758153	+/-	0.0807298	0.645136	+/-	0.024579	0.585578
aspn	254.244	+/-	15.6881	425.034	+/-	12.6075	102.666	+/-	10.8819	116.101	+/-	11.519	372.215	+/-	52.493	277.314	+/-	37.0665	337.606	+/-	21.3207	469.543	+/-	27.0328	258.147	+/-	24.4105	156.616	+/-	11.7626	285.375	+/-	7.49272	267.104	+/-	25.7486	239.631	+/-	21.9229	232.263	+/-	14.9445	174.486	+/-	15.313	108.579	+/-	8.4519	205.902
mal a	600.709	+/-	19.4855	708.823	+/-	22.8097	521.188	+/-	10.9938	389.387	+/-	18.9421	653.528	+/-	63.076	847.774	+/-	19.4656	672.533	+/-	39.7209	836.725	+/-	50.7925	561.577	+/-	27.7259	709.7	+/-	37.5655	740.071	+/-	5.10291	851.331	+/-	31.1661	396.152	+/-	32.448	487.219	+/-	41.9342	668.9	+/-	43.3255	947.921	+/-	35.9087	568.492
fum a	0.59712	+/-	0.0479649	0.738135	+/-	0.0207034	0.408625	+/-	0.0320944	0.324534	+/-	0.0256574	0.411195	+/-	0.0402195	0.561343	+/-	0.0268298	0.531877	+/-	0.0297741	0.565763	+/-	0.0490819	0.740391	+/-	0.0384248	0.797034	+/-	0.0653343	0.453439	+/-	0.00726222	0.504843	+/-	0.0165754	0.789383	+/-	0.0448225	0.803745	+/-	0.0700194	0.617353	+/-	0.0374821	0.769521	+/-	0.0369131	0.420023
fruct	4018.95	+/-	179.138	3888.99	+/-	221.003	3684.55	+/-	129.872	1946.89	+/-	79.092	2879.39	+/-	447.177	3675.29	+/-	79.6537	3875.69	+/-	250.926	3900.28	+/-	323.002	3002.71	+/-	169.729	3704.36	+/-	210.854	3852.14	+/-	103.932	3659.02	+/-	127.193	3391.45	+/-	181.723	3180.72	+/-	202.473	3488.15	+/-	265.606	4130.24	+/-	177.701	3791.23
xyl	40.3185	+/-	1.26949	45.3213	+/-	2.95542	29.0077	+/-	0.79904	27.15	+/-	1.99442	31.4006	+/-	2.4357	35.1387	+/-	1.54777	39.6048	+/-	2.34738	43.5765	+/-	4.78395	nd	+/-		32.5818	+/-	1.68947	35.2452	+/-	0.0603685	34.5272	+/-	1.87432	34.0684	+/-	2.48685	29.8847	+/-	1.80093	39.6391	+/-	3.03915	49.119	+/-	2.37079	33.9267
gluc	6115.85	+/-	198.695	5795.08	+/-	224.834	5620.07	+/-	71.8826	3007.87	+/-	84.3752	4450.11	+/-	624.781	5472.22	+/-	76.295	6270.13	+/-	384.824	6603.35	+/-	441.497	4195.74	+/-	252.03	5108.91	+/-	316.261	5609.31	+/-	60.7886	5297.8	+/-	129.257	4259.19	+/-	375.734	4299.3	+/-	428.883	5786.24	+/-	353.739	7051.85	+/-	242.716	5372.52
[truncated: 5 more columns]

## Sheet: legend
Compound Name	Abbreviation
5-O-caffeoyl quinic acid	5-O-CQa
coumaroyl quinic acid	CoQa
3-O-caffeoyl quinic acid	3-O-Cqa
cyanidin 3-O-glucoside + cyanidin-3-O-rutinoside	CyG+cyR
peonidin-3-O-rutinoside	PeR
quercetin3-O-rutinoside	QR
quercetin-3-O-glucoside	QG
ascorbic acid	As-a
Valine	val
threonine	thr
alanine	ala
asparagine	aspn
malic acid	mal a
fumaric acid	fum a
fructose	fruct
xylose	xyl
glucose	gluc
