# Supplementary material for: Multi-approach metabolomics analysis and artificial simplified phytocomplexes reveal cultivar-dependent synergy between polyphenols and ascorbic acid in fruits of the sweet cherry (Prunus avium L.)
Source: PLoS One. 2017 Jul 21;12(7):e0180889. doi: 10.1371/journal.pone.0180889 (PMC5521804; doi:10.1371/journal.pone.0180889)
Supplement: S4 Table — The matrix shows the peak area of each detected signal and, for fragmented ions, the putative identification. Id: identifier; m/z (-) mass to charge ratio in negative ion mode; rt: retention time. (XLSX) [file pone.0180889.s005.xlsx]

## Sheet: LC-MS datamatrix
	id	m/z (-)	rt	Putative identification	metabolite class	Bella Italia 2014-	Bella Italia 2014-	Bella Italia 2014-	Bella Italia 2015-	Bella Italia 2015-	Bella Italia 2015-	Black Star 2014-	Black Star 2014-	Black Star 2014-	Black Star 2015-	Black Star 2015-	Black Star 2015-	Burlat 2014-	Burlat 2014-	Burlat 2014-	Burlat 2015-	Burlat 2015-	Burlat 2015-	Durona del Chiampo 2014-	Durona del Chiampo 2014-	Durona del Chiampo 2014-	Durona del Chiampo 2015-	Durona del Chiampo 2015-	Durona del Chiampo 2015-	Durone Rosso 2014-	Durone Rosso 2014-	Durone Rosso 2014-	Durone Rosso 2015-	Durone Rosso 2015-	Durone Rosso 2015-	Early Bigi Siciliana 2014-	Early Bigi Siciliana 2014-	Early Bigi Siciliana 2014-	Early Bigi Siciliana 2015-	Early Bigi Siciliana 2015-	Early Bigi Siciliana 2015-	Early Bigi 2014-	Early Bigi 2014-	Early Bigi 2014-	Early Bigi 2015-	Early Bigi 2015-	Early Bigi 2015-	Ferrovia 2014-	Ferrovia 2014-
1	56	593.108	14.8437	Cyanidin-3-O-rutinoside	anthocyanins	8.62407e+07	8.09333e+07	9.09217e+07	1.03139e+08	1.05416e+08	9.62108e+07	8.4138e+07	7.704e+07	8.30896e+07	7.30969e+07	6.80576e+07	6.84353e+07	7.56682e+07	8.15845e+07	7.03394e+07	8.51214e+07	7.96501e+07	8.56883e+07	9.88173e+07	9.28385e+07	8.77667e+07	8.21898e+07	8.2836e+07	8.28715e+07	9.30199e+07	9.66534e+07	9.90417e+07	1.05028e+08	9.87862e+07	1.06241e+08	7.9903e+07	7.40097e+07	8.23137e+07	1.12427e+08	1.04472e+08	1.11176e+08	8.65391e+07	1.01517e+08	8.30669e+07	9.70949e+07	9.17279e+07	8.80826e+07	9.07206e+07	9.6141e+07
5	65	611.005	14.8297	Cyanidin-3-O-rutinoside hydrate	anthocyanins	1.78563e+07	1.52259e+07	1.69521e+07	2.30331e+07	2.5972e+07	2.21065e+07	1.53266e+07	1.19238e+07	1.40632e+07	1.11271e+07	1.06628e+07	1.03444e+07	1.26187e+07	1.22148e+07	1.19871e+07	1.54241e+07	1.46949e+07	1.57806e+07	1.72806e+07	1.70365e+07	1.64465e+07	1.28148e+07	1.5035e+07	1.39683e+07	1.97703e+07	1.79879e+07	1.94703e+07	1.97116e+07	1.78788e+07	1.90805e+07	1.33261e+07	1.23584e+07	1.39272e+07	2.3613e+07	2.09559e+07	1.99424e+07	1.72034e+07	2.04707e+07	1.7124e+07	2.0116e+07	1.76331e+07	1.66837e+07	1.65772e+07	1.67871e+07
8	27	447.042	14.4801	Cyanidin-3-O-glucoside	anthocyanins	2.00033e+07	1.90605e+07	2.45178e+07	1.91545e+07	1.83269e+07	1.64733e+07	6.76117e+06	4.81049e+06	4.60272e+06	4.18557e+06	4.20911e+06	3.65407e+06	3.35287e+07	3.57823e+07	3.19483e+07	2.11943e+07	1.86727e+07	2.05439e+07	9.58047e+06	1.10309e+07	9.17423e+06	6.15069e+06	6.7253e+06	6.53977e+06	1.62984e+07	1.04704e+07	1.27988e+07	8.71836e+06	8.38079e+06	9.02173e+06	1.41233e+07	1.3632e+07	1.45555e+07	2.12584e+07	1.96216e+07	2.2307e+07	2.27196e+07	2.5259e+07	2.32162e+07	2.27742e+07	2.36483e+07	2.0186e+07	5.81629e+06	8.42791e+06
17	61	607.089	16.275	Peonidin-3-O-rutinoside	anthocyanins	1.87782e+06	1.44982e+06	2.14453e+06	1.43648e+06	2.11263e+06	1.80273e+06	7.03634e+06	5.27598e+06	4.83554e+06	4.17457e+06	4.16962e+06	4.36092e+06	2.46603e+06	2.60526e+06	2.45878e+06	2.72929e+06	2.12637e+06	2.43007e+06	9.08532e+06	8.361e+06	7.5123e+06	3.62408e+06	2.72132e+06	3.00865e+06	5.26447e+06	4.46674e+06	4.42603e+06	2.38156e+06	2.47709e+06	2.2372e+06	2.29104e+06	2.41966e+06	2.40661e+06	6.67311e+06	5.93069e+06	5.38756e+06	4.7304e+06	5.99392e+06	4.50453e+06	4.01751e+06	4.41631e+06	3.91973e+06	2.78622e+06	3.29689e+06
18	59	594.774	14.8457	Cyanidin-3-O-rutinoside, isotope	anthocyanins	3.70462e+06	3.40038e+06	3.8936e+06	3.92104e+06	3.951e+06	4.04073e+06	3.69528e+06	2.49999e+06	2.82013e+06	2.9932e+06	2.86473e+06	2.85278e+06	2.6709e+06	3.08292e+06	2.88898e+06	4.64336e+06	3.74038e+06	3.12858e+06	4.15937e+06	2.82727e+06	2.20853e+06	1.82257e+06	3.1617e+06	3.92814e+06	3.68182e+06	3.47212e+06	3.29849e+06	3.97819e+06	3.75304e+06	4.14735e+06	2.32156e+06	4.68168e+06	3.25509e+06	4.7622e+06	4.52161e+06	4.89064e+06	3.97452e+06	3.8325e+06	3.94414e+06	3.18939e+06	3.75306e+06	4.1851e+06	3.78702e+06	4.31644e+06
19	69	646.936	14.8449	Cyanidin-3-O-rutinoside hydrate, chloride adduct	anthocyanins	2.39577e+06	2.3658e+06	2.92379e+06	1.01245e+06	1.31899e+06	1.18169e+06	4.50191e+06	3.12638e+06	3.2263e+06	3.54221e+06	2.79726e+06	3.14072e+06	3.16265e+06	3.81009e+06	3.24012e+06	3.62848e+06	3.95075e+06	4.02593e+06	3.42212e+06	2.76688e+06	3.01523e+06	4.23432e+06	4.00214e+06	3.99293e+06	2.47009e+06	2.91213e+06	2.83015e+06	4.80538e+06	4.92068e+06	4.91763e+06	3.73961e+06	3.46937e+06	4.3366e+06	4.97094e+06	4.43548e+06	4.21451e+06	2.4723e+06	2.31361e+06	2.10274e+06	3.35064e+06	3.39833e+06	3.40628e+06	3.81881e+06	4.74265e+06
23	66	611.947	14.8257	Cyanidin-3-O-rutinoside hydrate, isotope	anthocyanins	3.2474e+06	3.36845e+06	3.38019e+06	4.35281e+06	5.51154e+06	3.81487e+06	3.2653e+06	2.31779e+06	2.46236e+06	1.63759e+06	2.08779e+06	1.98678e+06	2.53789e+06	2.96986e+06	2.25419e+06	3.11447e+06	2.22021e+06	2.79176e+06	4.06205e+06	2.94384e+06	2.40682e+06	2.58082e+06	2.45009e+06	3.0967e+06	4.48458e+06	4.36585e+06	3.56228e+06	4.52069e+06	3.58678e+06	3.36623e+06	2.59213e+06	2.77872e+06	2.8071e+06	3.66316e+06	3.92219e+06	3.19758e+06	3.81566e+06	4.48618e+06	3.98485e+06	3.68921e+06	3.64139e+06	3.89327e+06	3.00757e+06	3.65035e+06
35	36	464.991	14.4727	Cyanidin-3-O-rutinoside hydrate	anthocyanins	6.17319e+06	5.56711e+06	6.32474e+06	5.49181e+06	6.12587e+06	5.32963e+06	1.22175e+06	990049	817558	566067	651108	634682	8.81982e+06	9.87171e+06	8.25217e+06	4.87214e+06	4.79597e+06	5.53461e+06	2.29069e+06	2.26408e+06	1.87887e+06	1.05287e+06	1.22909e+06	1.14162e+06	4.59917e+06	2.38656e+06	3.23927e+06	1.53982e+06	1.55875e+06	1.32447e+06	2.92466e+06	3.02812e+06	3.37228e+06	4.60157e+06	4.93055e+06	4.43053e+06	7.28071e+06	7.81441e+06	6.4553e+06	5.10125e+06	4.9316e+06	5.12694e+06	988936	1.14051e+06
39	58	593.937	14.7204	Cyanidin-3-O-rutinoside, isotope	anthocyanins	7.15042e+06	7.55049e+06	3.41511e+06	3.47915e+06	8.0725e+06	6.66469e+06	990567	1.61449e+06	668489	1.37408e+06	1.0722e+06	867376	1.84468e+06	2.91566e+06	2.25386e+06	1.80744e+06	871622	2.4677e+06	1.50116e+06	1.7402e+06	708030	3.38573e+06	881530	1.22029e+06	6.16681e+06	3.6212e+06	3.06643e+06	923464	935451	1.58851e+06	4.29634e+06	503737	988017	651927	3.31249e+06	1.56153e+06	7.55011e+06	7.26026e+06	7.79198e+06	1.37976e+06	2.30551e+06	1.43093e+06	472045	1.45968e+06
43	71	648.915	14.844	Cyanidin-3-O-rutinoside hydrate, chloride adduct	anthocyanins	1.34471e+06	1.14094e+06	997839	524668	182634	197327	1.46591e+06	1.42691e+06	1.71825e+06	807716	1.3558e+06	1.34696e+06	1.22534e+06	1.27335e+06	1.13963e+06	1.6885e+06	1.42221e+06	1.76297e+06	1.3924e+06	1.36097e+06	1.35284e+06	1.36162e+06	1.52537e+06	2.03581e+06	1.76715e+06	794841	1.35595e+06	1.67153e+06	1.8749e+06	1.79822e+06	1.20901e+06	1.14934e+06	1.18223e+06	1.85847e+06	1.93314e+06	1.78877e+06	1.06876e+06	722867	1.02086e+06	1.26913e+06	1.40911e+06	1.54944e+06	1.39897e+06	1.62884e+06
46	67	625.06	16.2712	Peonidin-3-O-rutinoside hydrate	anthocyanins	669614	666659	478265	723396	503367	716015	2.28788e+06	1.68999e+06	1.77136e+06	1.49355e+06	1.0582e+06	1.3996e+06	777888	823368	784721	877554	695141	742258	3.47522e+06	3.04585e+06	2.91944e+06	1.19702e+06	986855	870212	1.84397e+06	1.51336e+06	1.54085e+06	669523	697301	765624	661180	662840	809931	2.20293e+06	1.97556e+06	1.81947e+06	1.71273e+06	1.86399e+06	1.39821e+06	1.4085e+06	1.52993e+06	1.27262e+06	944642	993502
52	70	647.934	14.8609	Cyanidin-3-O-rutinoside hydrate, chloride adduct	anthocyanins	849950	864645	1.04545e+06	369654	121303	605731	1.46918e+06	1.20188e+06	1.38831e+06	1.0201e+06	956142	914555	515162	1.3367e+06	861245	1.43325e+06	913920	1.53156e+06	1.04481e+06	1.19366e+06	1.50472e+06	873665	1.12698e+06	1.52146e+06	1.26217e+06	1.0063e+06	1.22866e+06	1.6803e+06	2.21038e+06	1.35519e+06	1.16425e+06	961774	928346	1.34878e+06	1.40327e+06	1.33477e+06	374552	661453	977250	1.03907e+06	1.13543e+06	1.41245e+06	909419	1.49254e+06
66	90	482.962	14.4785	Cyanidin-3-O-glucoside, chloride adduct	anthocyanins	1.42442e+06	1.59115e+06	1.67473e+06	581795	631012	420809	765066	513530	705618	521026	595064	260027	4.4198e+06	4.91841e+06	3.76423e+06	2.96514e+06	2.42111e+06	2.87121e+06	1.09465e+06	1.05982e+06	1.20808e+06	629267	642550	915514	1.10449e+06	1.13558e+06	960537	788981	943390	977026	1.43249e+06	1.73489e+06	1.88963e+06	2.35577e+06	2.36347e+06	2.66504e+06	1.37454e+06	1.87483e+06	1.87574e+06	2.00673e+06	2.9034e+06	2.30834e+06	776479	782141
84	62	607.951	16.2701	Peonidin-3-O-rutinoside isotope	anthocyanins	508277	433260	648424	350576	407522	587631	925008	572909	663979	835625	760921	689390	587853	592403	759873	658481	540192	486285	1.61922e+06	1.3782e+06	1.22307e+06	630161	664060	769504	870583	870587	860498	535720	627640	623173	428330	613465	499915	841160	780726	792220	788982	985972	636838	811949	851971	898244	709591	658302
104	122	484.912	14.456	Cyanidin-3-O-glucoside, chloride adduct	anthocyanins	388280	863676	935489	196315	287518	230180	536141	384546	357856	161269	311510	104290	1.90229e+06	2.6424e+06	1.995e+06	1.25794e+06	1.27129e+06	1.79564e+06	641440	724997	526731	454627	422144	637364	741712	569117	570053	288616	657926	473322	413202	748185	1.0961e+06	1.18695e+06	521567	1.33858e+06	719142	928048	1.14816e+06	1.37149e+06	1.19469e+06	407715	240391	713292
106	60	595.98	14.8435	Peonidin-3-O-rutinoside isotope	anthocyanins	442564	386473	572600	602908	356653	525460	617883	622742	341300	376477	281213	280805	402850	716757	321638	424056	668107	467159	703899	309680	349444	283058	480650	169644	732656	778956	455731	740532	281486	649984	616415	345958	566359	686982	364706	639031	564779	424763	435088	531304	816856	746618	404587	600576
107	93	483.931	14.4625	Cyanidin-3-O-glucoside, chloride adduct	anthocyanins	623947	795193	909317	255277	187003	157476	205690	212492	184216	218585	56239	69862.3	1.79732e+06	974630	1.63132e+06	1.29698e+06	919970	1.11419e+06	586343	345728	483275	443726	518977	468632	238137	581237	651965	435086	482091	518022	812609	716277	771009	1.05505e+06	1.28853e+06	939319	756660	698173	744833	811357	1.00176e+06	1.05226e+06	334313	525044
126	152	649.915	14.8267	Cyanidin-3-O-rutinoside hydrate, chloride adduct	anthocyanins	204657	430484	590125	42249.2	69930.3	90196.4	677687	232512	606469	239883	220350	487192	438955	351729	218754	155759	366648	639965	438176	437093	582523	264053	412826	465557	234273	645264	248142	520444	541878	351356	253960	585588	319985	631871	281758	344160	237850	571884	210337	241052	255937	180970	335873	494340
137	89	465.967	14.4625	Cyanidin-3-O-glucoside hydrate, isotope	anthocyanins	807129	818438	1.20265e+06	1.09616e+06	1.05466e+06	714747	309810	213367	104776	92460.5	82709.9	64026.5	1.41418e+06	1.66095e+06	1.70888e+06	910426	868553	1.28918e+06	287079	566170	265032	158432	317897	179980	720723	311548	653620	285935	386320	240569	609470	680993	436696	968669	620673	806602	1.12011e+06	1.34795e+06	1.09269e+06	964782	904189	890931	120454	370670
140	233	577.978	15.7935	Pelargonidin-3-O-rutinoside	anthocyanins	345533	315063	303379	526555	561919	506981	130048	201168	185641	284609	272419	220977	198651	188951	190488	300758	228467	345673	260949	322496	319506	297203	220811	241634	454491	386025	447483	449797	493794	591059	230923	259209	269078	389405	329699	212385	151515	321907	257842	288177	254107	205077	280622	407557
4	63	609.113	19.1578	Quercetin-3-O-rutinoside	flavonoids	2.06145e+07	2.11147e+07	2.16489e+07	1.996e+07	2.11919e+07	1.95823e+07	1.44961e+07	1.35588e+07	1.54258e+07	1.31385e+07	1.19901e+07	1.13261e+07	1.46319e+07	1.64762e+07	1.63933e+07	1.703e+07	1.49522e+07	1.77118e+07	1.87637e+07	2.27104e+07	2.15701e+07	1.55579e+07	1.62163e+07	1.56715e+07	2.00472e+07	1.81339e+07	1.91882e+07	1.53291e+07	1.61395e+07	1.63863e+07	1.49633e+07	1.42021e+07	1.634e+07	2.1516e+07	1.90032e+07	2.18928e+07	1.71543e+07	2.0808e+07	1.66063e+07	1.83173e+07	1.81543e+07	1.82109e+07	1.72164e+07	1.77057e+07
20	57	593.144	20.8278	Kaempferol-3-O-rutinoside	flavonoids	5.30897e+06	5.90483e+06	5.64715e+06	4.08514e+06	4.85928e+06	5.23576e+06	2.6925e+06	2.61761e+06	3.39893e+06	3.65982e+06	3.38649e+06	3.27676e+06	1.60282e+06	2.04268e+06	2.64594e+06	2.49522e+06	2.02025e+06	2.30308e+06	3.53109e+06	3.81409e+06	3.70538e+06	3.70946e+06	3.54371e+06	4.17169e+06	4.61997e+06	4.16092e+06	4.69766e+06	2.6126e+06	2.91292e+06	3.04347e+06	4.38638e+06	2.71516e+06	5.16994e+06	3.82258e+06	3.84062e+06	4.84068e+06	2.05297e+06	2.5393e+06	2.12301e+06	2.2942e+06	1.53494e+06	1.99726e+06	4.66902e+06	4.48845e+06
22	40	476.985	11.8812	TriHydroxyflavon-O-hexoside, formic acid adduct	flavonoids	2.22579e+06	2.85106e+06	3.69142e+06	6.96632e+06	6.01443e+06	4.53785e+06	4.71991e+06	5.1277e+06	4.93991e+06	7.30439e+06	6.20346e+06	6.19981e+06	219582	566527	416001	1.05146e+06	679156	1.12498e+06	1.76612e+06	1.55682e+06	1.79306e+06	1.918e+06	1.51257e+06	1.61411e+06	1.90627e+06	2.56461e+06	2.11945e+06	2.05651e+06	1.90307e+06	2.42888e+06	1.51956e+06	1.27168e+06	444713	1.96663e+06	1.80456e+06	1.25901e+06	1.76871e+06	1.89925e+06	1.25965e+06	2.03851e+06	2.10626e+06	1.8051e+06	1.53682e+06	2.3556e+06
24	37	467.02	11.8896	TriHydroxyflavon-O-hexoside, chloride adduct	flavonoids	2.03147e+06	2.20868e+06	2.78589e+06	1.50442e+06	1.54449e+06	1.57671e+06	7.74129e+06	8.34828e+06	8.46512e+06	1.31892e+07	1.19642e+07	1.14147e+07	859708	852787	698949	1.10721e+06	785262	1.4336e+06	1.32127e+06	1.69626e+06	2.06847e+06	3.16433e+06	2.61975e+06	2.62838e+06	1.11922e+06	1.60329e+06	1.49545e+06	2.49831e+06	2.66616e+06	2.89186e+06	1.79217e+06	1.55441e+06	1.39583e+06	3.73467e+06	3.48661e+06	2.27055e+06	1.29192e+06	1.21644e+06	1.22813e+06	2.09372e+06	2.06458e+06	2.13087e+06	2.4662e+06	3.44637e+06
26	35	463.011	19.7574	Quercetin-3-O-glucoside	flavonoids	5.99921e+06	5.09686e+06	6.40931e+06	3.73994e+06	4.05771e+06	3.26199e+06	1.34733e+06	1.10341e+06	1.34193e+06	1.01254e+06	947330	1.03399e+06	9.48599e+06	1.02662e+07	9.51603e+06	5.82558e+06	5.19444e+06	6.15316e+06	2.64006e+06	3.53461e+06	3.04208e+06	1.50102e+06	1.52072e+06	1.32394e+06	4.15718e+06	2.66353e+06	3.39776e+06	2.32648e+06	2.20337e+06	2.12616e+06	3.44413e+06	3.428e+06	4.01189e+06	4.91942e+06	4.72913e+06	4.85644e+06	5.69043e+06	6.84146e+06	5.69014e+06	5.48609e+06	5.6982e+06	5.43838e+06	1.48255e+06	2.06611e+06
38	64	609.845	19.17	Quercetin-3-O-rutinoside, isotope	flavonoids	2.21289e+06	1.80729e+06	2.83428e+06	1.74703e+06	1.94929e+06	2.10889e+06	1.43116e+06	1.21884e+06	1.55296e+06	1.46553e+06	898373	894315	1.38061e+06	1.15262e+06	1.0674e+06	1.48269e+06	1.67898e+06	2.02736e+06	2.38972e+06	2.59623e+06	2.16764e+06	1.57013e+06	1.70632e+06	1.34884e+06	2.10441e+06	1.97422e+06	1.0295e+06	1.78465e+06	1.21973e+06	1.53866e+06	1.11482e+06	1.22907e+06	1.0936e+06	1.60863e+06	1.70092e+06	1.59513e+06	2.1729e+06	2.54004e+06	2.04459e+06	2.6105e+06	1.76011e+06	2.01644e+06	1.43232e+06	1.9344e+06
40	73	771.092	16.8594	Quercetin-3-O-rutinoside-O-hexoside	flavonoids	1.85597e+06	2.447e+06	2.03811e+06	1.62789e+06	1.92306e+06	1.68109e+06	1.35964e+06	1.07215e+06	1.42388e+06	1.67523e+06	1.52802e+06	1.61254e+06	1.4202e+06	1.53173e+06	1.62092e+06	1.43598e+06	1.27508e+06	1.37576e+06	1.55374e+06	1.79301e+06	1.73936e+06	1.33875e+06	982730	1.0612e+06	2.13855e+06	2.19057e+06	1.97192e+06	1.51665e+06	1.44736e+06	1.56308e+06	1.49595e+06	1.63293e+06	1.84049e+06	2.13893e+06	2.05971e+06	2.22345e+06	1.62307e+06	1.99095e+06	1.32279e+06	1.50138e+06	1.32678e+06	1.48402e+06	1.81879e+06	2.05068e+06
69	38	468.941	11.9047	TriHydroxyflavon-O-hexoside, chloride adduct	flavonoids	419651	631847	344194	588735	331094	358691	2.19741e+06	2.69179e+06	2.42526e+06	3.68945e+06	3.47881e+06	3.65348e+06	141628	247890	121692	399564	249941	231908	241533	126936	445909	782514	721057	618927	164924	464202	629045	785154	630686	857680	574919	732176	321346	1.01899e+06	988195	481273	395886	576687	649245	285686	315480	610510	673708	907232
72	26	437.155	14.0515	TriHydroxyflavon-O-pentoside, chloride adduct	flavonoids	839442	753372	803277	361239	605663	597362	1.97786e+06	2.20348e+06	2.18987e+06	3.11097e+06	3.28436e+06	3.29994e+06	423455	475584	487682	510553	556803	583988	988650	952998	1.0321e+06	1.16481e+06	1.13057e+06	1.26044e+06	541324	770649	717183	852853	804306	929842	835151	816226	771564	1.65233e+06	1.56189e+06	1.32052e+06	404898	542738	436204	728338	685488	826002	694553	834434
85	197	453.314	24.2901	DiHydroxyflavanon-O-hexoside, chloride adduct	flavonoids	974418	832900	744161	288092	367150	390801	861007	802729	755814	637647	621674	634292	997500	926549	820830	987632	921978	937772	449281	465064	444912	395467	374785	368351	479896	536622	575504	760572	666676	732386	910071	904898	963316	739071	740903	742761	926888	1.20544e+06	969132	1.0692e+06	937639	826389	776930	741936
91	41	477.907	11.8803	TriHydroxyflavon-O-hexoside, formic acid adduct, isotope	flavonoids	374515	727002	261575	1.18817e+06	1.56285e+06	1.02352e+06	1.17189e+06	959695	965709	1.33851e+06	1.27264e+06	1.11106e+06	108381	198187	139370	257589	375776	159379	133066	163994	1628.44	357684	506080	416935	515173	606887	594461	311533	262659	592543	196767	206736	115254	598926	529676	379466	288867	556715	425175	510803	452322	336308	381625	306744
94	103	610.808	19.169	Quercetin-3-O-rutinoside isotope	flavonoids	595778	754826	884877	629281	368032	499582	616310	531220	578633	394421	452685	288900	504468	311421	390455	292707	316558	652764	702849	765259	704921	467353	585103	663580	787218	733909	403327	582564	593345	559702	523956	196746	355225	703096	548449	844582	623968	572201	798781	579888	686638	544199	711200	520651
105	146	593.884	20.8476	Kaempferol-3-O-rutinoside isotope	flavonoids	685075	726610	698340	425016	668624	680520	398684	380263	528222	325107	365862	462196	216154	379596	375501	404530	381201	349943	517382	558541	640824	511647	413084	586151	577949	581290	687831	344550	468039	397883	562378	416784	609192	423879	479612	532420	420299	410370	481268	423167	340534	305653	651669	645815
109	143	463.185	24.295	DiHydroxyflavanon-O-hexoside, chloride adduct	flavonoids	898117	727008	763656	1.10009e+06	794323	800168	470453	522906	419770	375064	406514	355844	596908	509924	619961	494980	567132	557790	297926	355573	294897	190562	190401	179807	620348	603468	522052	413863	413805	455051	476579	508227	552682	514879	529827	464814	1.20018e+06	1.54471e+06	1.24946e+06	1.16519e+06	928065	931103	437950	437237
112	188	463.875	19.7768	Quercetin-3-O-glucoside isotope	flavonoids	944119	951439	913768	588672	698689	570270	277897	256043	232383	202649	192086	150603	940914	1.41222e+06	955914	786154	737329	845248	420673	560826	682741	295196	235559	253489	536159	455034	596774	343050	321324	366071	475861	455770	531366	602276	419384	528633	805163	773381	675181	849220	806211	587617	285979	342241
115	138	467.944	11.8972	TriHydroxyflavon-O-hexoside, chloride adduct	flavonoids	333225	534456	678004	246613	364647	72148.3	1.13857e+06	842197	1.16904e+06	1.50093e+06	553817	611072	156723	108918	31085.8	217338	158244	267197	396863	220659	306830	299675	294850	370364	280962	261558	251587	606169	111467	699118	176818	171441	176636	372215	602008	244276	116434	329577	135897	284407	219522	188692	196030	664743
141	142	447.105	25.5109	Kaempferol-3-O-hexoside	flavonoids	620399	432975	427924	1.01249e+06	1.70458e+06	1.14193e+06	159437	139243	183101	143041	113373	268650	150947	122133	139784	197876	242326	167098	303823	397181	294425	200019	219963	262197	336743	400122	327836	317064	245813	329445	135616	150870	176062	91714.4	82975.3	112319	183430	455862	609975	130591	129223	128155	268915	226553
148	155	439	14.03	TriHydroxyflavon-O-pentoside, chloride adduct	flavonoids	340038	316419	321472	158455	228081	251585	821371	855921	736045	963276	937960	1.15143e+06	136247	155502	170305	159952	224552	221747	301948	392996	279061	350735	464730	483709	193701	219245	190331	307503	292910	282086	379581	270781	298905	524553	593094	455892	186764	138143	132012	240736	185185	259304	341036	250901
188	259	478.905	11.9239	TriHydroxyflavon-O-hexoside, formic acid adduct, isotope	flavonoids	155530	226002	121458	507249	171563	341609	223362	362329	171163	506478	385666	11706.7	65822.4	41668.4	34871.4	82307.9	61343.8	13146.9	71969.2	31965.9	28635	37155.5	117561	19479	171899	66138.9	54293.5	80836.3	40960.2	168108	121688	71753.2	47059.9	154556	200383	106739	117573	285354	125940	143349	158014	118209	11824.1	53486.6
194	175	469.941	11.893	TriHydroxyflavon-O-hexoside, chloride adduct	flavonoids	116820	47324.5	164914	143374	23827.6	73347.7	520494	296358	497690	731232	446011	340441	51825.4	21092.4	102716	143732	50959.4	111164	49984.8	43734.5	39595.3	157174	49903.4	247577	19449.3	35148.4	85442.5	80156.1	62530.8	77046.2	48676.9	58273.8	41328.4	143943	228005	98697.5	59317.2	27940.7	50201.6	62105.9	56137.8	50665.9	29225.5	96004.4
2	9	337.02	11.7932	Coumaroyl quinic acid 1	hydroxycinnamic and hydroxybenzoic acids	4.58334e+07	4.51655e+07	4.45889e+07	4.29789e+07	3.90665e+07	3.88212e+07	1.3003e+07	1.39985e+07	1.48122e+07	9.08367e+06	8.54043e+06	9.57277e+06	7.0079e+07	7.08655e+07	6.96136e+07	7.72683e+07	7.33322e+07	7.62791e+07	4.45969e+07	4.69768e+07	4.60379e+07	4.30439e+07	4.09969e+07	4.20799e+07	4.14272e+07	4.19633e+07	4.4584e+07	4.5753e+07	4.30669e+07	4.34521e+07	6.50398e+07	6.2338e+07	6.44065e+07	1.79004e+07	1.8085e+07	1.6914e+07	2.44728e+07	2.76209e+07	2.61443e+07	3.54664e+07	3.57499e+07	3.38315e+07	4.5287e+07	4.53416e+07
3	83	353.02	7.80011	Neochlorogenic acid	hydroxycinnamic and hydroxybenzoic acids	-	8.08732e+07	9.16752e+07	8.46068e+07	2.72822e+07	-	1.65361e+07	-	1.68492e+07	4.60417e+07	4.72623e+07	4.56495e+07	-	1.14102e+07	2.14528e+07	2.54971e+07	3.42762e+07	2.17462e+07	2.58999e+07	2.8145e+07	2.63859e+07	2.65164e+07	2.45383e+07	2.59725e+07	3.51187e+07	3.36472e+07	3.56946e+07	3.07731e+07	3.11637e+07	3.11638e+07	3.80451e+07	3.5819e+07	3.67772e+07	1.51169e+07	1.5609e+07	1.55099e+07	1.66477e+07	-	1.59606e+07	1.93656e+07	1.53552e+07	1.60264e+07	4.28831e+07	4.28316e+07
10	14	352.981	12.9272	Chlorogenic acid	hydroxycinnamic and hydroxybenzoic acids	9.16334e+06	8.82725e+06	9.10919e+06	9.6145e+06	1.12423e+07	9.09444e+06	5.4678e+06	5.10599e+06	5.73613e+06	5.26152e+06	5.20403e+06	4.53881e+06	8.38279e+06	9.0712e+06	8.40218e+06	9.51927e+06	9.01973e+06	8.83006e+06	5.69749e+06	5.56067e+06	5.81624e+06	5.66497e+06	6.00707e+06	5.39699e+06	6.42884e+06	7.01331e+06	6.87718e+06	7.79558e+06	7.72906e+06	8.01421e+06	1.06685e+07	9.31709e+06	1.04813e+07	6.68771e+06	7.09255e+06	6.76615e+06	6.65548e+06	7.76107e+06	6.55624e+06	8.26993e+06	7.5519e+06	7.29201e+06	8.24552e+06	7.99089e+06
11	22	367.077	14.2866	Feruloyl quinic acid	hydroxycinnamic and hydroxybenzoic acids	1.94085e+07	1.84823e+07	1.87596e+07	1.32526e+07	1.27524e+07	1.29452e+07	1.34157e+07	1.3828e+07	1.36156e+07	1.23893e+07	1.25718e+07	1.42457e+07	4.50481e+06	4.3422e+06	5.29577e+06	5.59766e+06	5.71511e+06	6.16261e+06	6.44651e+06	7.09517e+06	6.65309e+06	4.57977e+06	4.57785e+06	5.20781e+06	6.31472e+06	6.8345e+06	6.72617e+06	5.26052e+06	5.08403e+06	5.41892e+06	5.14176e+06	4.69087e+06	6.39464e+06	1.51406e+06	1.58697e+06	1.75059e+06	2.42483e+06	1.88418e+06	1.90662e+06	3.61473e+06	2.68273e+06	3.36337e+06	8.11884e+06	7.91426e+06
15	47	514.975	21.2673	Dicaffeoyl quinic acid	hydroxycinnamic and hydroxybenzoic acids	6.31305e+06	5.79951e+06	6.34509e+06	5.67339e+06	6.69529e+06	5.75764e+06	5.33788e+06	4.28614e+06	4.79333e+06	4.84091e+06	4.44226e+06	4.67341e+06	4.52773e+06	4.50622e+06	4.3419e+06	5.19559e+06	4.583e+06	5.49283e+06	3.10265e+06	2.79644e+06	2.71621e+06	1.72675e+06	1.93006e+06	1.6611e+06	5.91708e+06	5.74465e+06	5.72712e+06	4.90581e+06	4.61788e+06	4.35364e+06	4.95423e+06	4.34853e+06	4.93626e+06	4.52353e+06	5.09712e+06	4.24376e+06	5.38642e+06	6.24142e+06	5.84777e+06	5.16971e+06	5.51667e+06	5.22916e+06	5.71009e+06	5.31539e+06
16	10	337.784	11.8117	Coumaroyl quinic acid 1 isotope	hydroxycinnamic and hydroxybenzoic acids	4.49892e+06	6.14064e+06	4.83081e+06	4.91459e+06	4.59899e+06	5.16057e+06	1.17438e+06	1.18032e+06	1.20108e+06	4.36293e+06	772481	977892	6.78909e+06	6.79215e+06	6.58551e+06	6.74211e+06	7.31902e+06	7.68079e+06	4.19747e+06	5.36564e+06	5.36474e+06	4.53606e+06	5.03769e+06	4.86008e+06	4.46221e+06	5.08253e+06	4.23172e+06	4.51029e+06	4.98014e+06	4.48452e+06	7.33902e+06	6.67087e+06	6.35801e+06	1.52055e+06	1.96467e+06	1.16861e+06	1.89859e+06	3.14869e+06	3.06046e+06	3.97908e+06	4.04154e+06	3.79685e+06	5.59431e+06	5.65606e+06
21	72	706.988	12.916	Chlorogenic acid adduct	hydroxycinnamic and hydroxybenzoic acids	4.95716e+06	4.41253e+06	4.59419e+06	4.87661e+06	5.82285e+06	5.00758e+06	1.36934e+06	1.33372e+06	1.49822e+06	1.37774e+06	1.2799e+06	1.48734e+06	4.1385e+06	4.04644e+06	4.02213e+06	4.47175e+06	3.75037e+06	3.93174e+06	1.48688e+06	1.55974e+06	1.35167e+06	1.55601e+06	1.16458e+06	1.29157e+06	2.32963e+06	2.44728e+06	2.29407e+06	3.44459e+06	3.40064e+06	3.49175e+06	6.30175e+06	5.99933e+06	5.95235e+06	2.29926e+06	2.46802e+06	2.32592e+06	2.07346e+06	3.32612e+06	2.71569e+06	3.57995e+06	2.67746e+06	2.88103e+06	3.14915e+06	3.4508e+06
25	23	367.051	17.6792	Caffeoyl quinic methyl derivate	hydroxycinnamic and hydroxybenzoic acids	4.68859e+06	4.56861e+06	4.55465e+06	3.29001e+06	3.34539e+06	3.46571e+06	1.60025e+06	1.91735e+06	2.10277e+06	1.74839e+06	1.57329e+06	1.55843e+06	3.35377e+06	3.35399e+06	3.46086e+06	3.6303e+06	3.2394e+06	3.53018e+06	2.93088e+06	3.15076e+06	2.74993e+06	2.33799e+06	2.33436e+06	2.53609e+06	3.18488e+06	2.90519e+06	3.32856e+06	2.79029e+06	2.6945e+06	2.84587e+06	2.53349e+06	2.73296e+06	2.95238e+06	1.62241e+06	1.53028e+06	1.46008e+06	2.5684e+06	3.14695e+06	2.99356e+06	2.89563e+06	2.82826e+06	2.75563e+06	2.84646e+06	2.73066e+06
29	16	353.727	8.00346	Neochlorogenic acid isotope	hydroxycinnamic and hydroxybenzoic acids	8.95997e+06	1.86214e+06	5.87651e+06	8.86667e+06	9.42584e+06	8.36531e+06	3.42032e+06	2.4729e+06	5.2311e+06	517925	1.05482e+06	905682	3.16854e+06	3.54938e+06	3.55453e+06	2.87079e+06	1.26414e+06	3.21553e+06	517893	589988	307432	2.21639e+06	784351	152377	1.48768e+06	910609	3.64402e+06	588622	790497	2.64818e+06	3.00482e+06	551189	984958	652508	497025	941819	1.10516e+06	431699	616652	760422	972394	1.62112e+06	562130	3.56296e+06
30	108	674.838	11.7747	Coumaroyl quinic acid 1 isotope	hydroxycinnamic and hydroxybenzoic acids	2.96762e+06	2.77489e+06	3.0172e+06	2.59209e+06	2.57406e+06	2.44265e+06	451802	295995	557594	59026.5	66453.4	133143	6.45216e+06	6.98116e+06	6.55631e+06	7.67925e+06	7.39636e+06	7.94531e+06	2.32994e+06	2.22319e+06	2.21811e+06	2.16523e+06	1.94237e+06	2.00398e+06	2.82924e+06	2.23976e+06	2.36659e+06	3.25947e+06	2.94016e+06	2.19496e+06	5.01454e+06	4.32771e+06	4.94703e+06	402454	489011	473296	719290	879084	631521	2.38298e+06	1.47397e+06	1.89199e+06	2.40499e+06	2.55516e+06
33	12	353.077	6.76987	Caffeoyl quinic acid 1	hydroxycinnamic and hydroxybenzoic acids	3.68269e+06	1.21096e+06	2.5789e+06	981937	3.14584e+06	3.75484e+06	5.12613e+06	4.80748e+06	4.26054e+06	1.84313e+06	2.09765e+06	2.23997e+06	1.63646e+06	1.94333e+06	2.16464e+06	1.29583e+06	2.16606e+06	2.28744e+06	1.57401e+06	461890	1.98086e+06	1.87771e+06	401845	-	1.85227e+06	1.59193e+06	332677	1.248e+06	1.3001e+06	842880	1.55686e+06	1.2455e+06	1.42135e+06	453004	636008	333764	813777	1.03401e+06	293060	591924	-	425118	-	2.53088e+06
34	76	162.879	11.8094	Coumaroyl quinic acid 1, fragment	hydroxycinnamic and hydroxybenzoic acids	2.24102e+06	2.55818e+06	2.49326e+06	2.53414e+06	1.90327e+06	2.34887e+06	817398	746261	483376	325075	179408	221846	3.59711e+06	3.52476e+06	3.23634e+06	3.95497e+06	3.33842e+06	3.5653e+06	1.84448e+06	2.10938e+06	1.91365e+06	2.02611e+06	2.10266e+06	1.91421e+06	2.24646e+06	2.15894e+06	1.75754e+06	2.20694e+06	1.68213e+06	2.06117e+06	2.81721e+06	3.51431e+06	2.99364e+06	429987	841985	266450	935867	1.07665e+06	1.11476e+06	1.59062e+06	1.81437e+06	1.61324e+06	2.23502e+06	1.90468e+06
47	99	514.968	7.18169	Caffeoyl quinic acid hexose 2	hydroxycinnamic and hydroxybenzoic acids	117268	2.14915e+06	2.3676e+06	-	-	-	-	221031	-	3.24643e+06	2.76771e+06	3.68559e+06	148160	69510	76811.2	294435	460411	327289	1.60909e+06	2.0513e+06	1.9144e+06	561367	2.28702e+06	994320	-	1.47436e+06	436885	330629	1.55806e+06	1.14141e+06	219264	562896	354246	346662	254296	242953	112819	-	99882.3	118107	192027	149745	2.02197e+06	1.8874e+06
48	45	515.019	6.26453	Caffeoyl quinic acid hexose 1	hydroxycinnamic and hydroxybenzoic acids	1.74143e+06	1.59353e+06	1.5506e+06	1.8891e+06	2.46077e+06	2.16177e+06	1.82004e+06	1.88015e+06	1.93414e+06	2.21305e+06	882862	220106	378554	405202	402418	313022	313869	232309	468750	-	-	1.19556e+06	167797	147751	675202	418047	576727	968358	947357	283134	248414	134565	178707	231831	217050	185680	46965.9	156477	82789.2	150163	33845.4	109423	117515	-
50	44	498.99	23.054	Coumaroyl caffeoyl quinic acid	hydroxycinnamic and hydroxybenzoic acids	1.86125e+06	1.80015e+06	1.74348e+06	1.94464e+06	2.00329e+06	1.80875e+06	857045	444806	731512	397511	349818	410567	1.47312e+06	1.53712e+06	1.52577e+06	1.8087e+06	1.60209e+06	1.82129e+06	1.29184e+06	908081	1.4149e+06	722070	817574	856238	2.29476e+06	2.27377e+06	2.23503e+06	1.09923e+06	1.72074e+06	1.09077e+06	1.47431e+06	877806	1.342e+06	536128	652422	480090	1.47303e+06	1.90592e+06	1.57769e+06	1.40715e+06	1.69599e+06	1.07556e+06	1.79782e+06	960079
56	84	352.959	14.9494	Caffeoyl quinic acid 2	hydroxycinnamic and hydroxybenzoic acids	993627	1.00105e+06	1.16346e+06	1.08093e+06	937556	1.06599e+06	821110	892824	1.06509e+06	719723	1.01412e+06	1.05096e+06	881222	989041	1.29046e+06	1.35762e+06	1.41728e+06	1.22598e+06	825301	1.08546e+06	1.04234e+06	954105	972093	846574	1.05058e+06	595242	1.24147e+06	1.21114e+06	1.34146e+06	1.25218e+06	1.27174e+06	970839	1.27715e+06	848814	842544	676204	1.06772e+06	978167	932969	729363	859849	715293	978591	1.14056e+06
57	86	367.927	14.2827	Feruloyl quinic acid isotope	hydroxycinnamic and hydroxybenzoic acids	2.10822e+06	2.06314e+06	1.83193e+06	1.27674e+06	2.06725e+06	1.63272e+06	959216	1.02681e+06	1.08903e+06	927856	767576	836677	742836	289712	589013	1.08074e+06	691983	786181	837393	800039	751959	615228	845636	671167	657750	978249	852505	800346	855835	378995	529462	534264	663577	255196	305407	369789	401319	482902	305041	433579	122587	361103	1.09432e+06	918751
61	79	336.991	15.6394	Coumaroyl quinic acid 3 isotope	hydroxycinnamic and hydroxybenzoic acids	795740	988126	1.03433e+06	1.29658e+06	1.20434e+06	1.12914e+06	227891	353277	306925	303325	286558	303018	1.39074e+06	1.35154e+06	1.46446e+06	1.47735e+06	1.42252e+06	1.45133e+06	1.10507e+06	1.2271e+06	840097	1.49555e+06	1.41501e+06	1.43789e+06	905037	923475	1.10888e+06	1.34524e+06	1.36021e+06	1.258e+06	899992	884366	760100	518848	510087	438169	610582	663364	621950	734408	699806	710750	1.07286e+06	1.04652e+06
64	128	337.103	14.3856	Coumaroyl quinic acid 2 isotope	hydroxycinnamic and hydroxybenzoic acids	703470	926174	748254	984016	690185	1.07907e+06	168048	380181	395633	270993	242456	240050	972911	688281	1.01681e+06	1.1047e+06	1.2606e+06	1.1732e+06	1.67716e+06	1.30467e+06	1.45515e+06	1.70436e+06	1.71676e+06	2.02595e+06	1.05938e+06	1.40479e+06	1.08452e+06	1.88576e+06	2.04267e+06	1.57139e+06	1.01981e+06	771725	931938	641440	557551	469643	315213	828806	666824	588455	571288	502428	1.46868e+06	1.39148e+06
74	124	707.869	12.9067	Chlorogenic acid adduct	hydroxycinnamic and hydroxybenzoic acids	1.01145e+06	1.05622e+06	1.24738e+06	1.21514e+06	1.40056e+06	1.40069e+06	446310	423906	561529	444643	422567	341126	957091	1.12304e+06	1.33938e+06	1.09474e+06	985358	493911	478852	444987	409202	507020	315021	383709	754908	741164	646864	857958	931771	933763	1.09526e+06	1.22587e+06	1.1219e+06	773969	642557	672735	795548	888695	781652	795960	835083	657831	900170	748510
78	48	515.815	21.2898	Dicaffeoyl quinic acid isotope	hydroxycinnamic and hydroxybenzoic acids	927130	991746	920465	1.06239e+06	1.19313e+06	1.21373e+06	796845	722197	715124	867875	714333	784572	931569	692994	613032	767619	795104	843814	459367	544002	393325	454739	411032	263324	1.08408e+06	929994	857715	815159	613628	799612	734045	796120	787706	669248	819893	676783	1.0879e+06	1.04463e+06	1.056e+06	1.02486e+06	975659	828459	790093	746736
82	198	403.022	17.011	Syringic acid derivative hexose	hydroxycinnamic and hydroxybenzoic acids	765053	671931	817229	837200	902029	809817	163071	189497	168587	103552	65962.2	37539.4	515746	472096	521632	595052	591271	666075	641271	772447	752316	876242	751988	859737	628504	658627	746337	851737	845706	870167	740688	774222	728770	925207	682240	873911	749589	848208	657164	759593	753522	678228	816540	635682
83	42	487.023	10.9667	Hydroxybenzoic acid derivative, chloride adduct	hydroxycinnamic and hydroxybenzoic acids	644524	531179	488041	197296	73712.9	135723	1.38991e+06	1.09679e+06	1.15574e+06	1.17036e+06	1.08699e+06	579642	1.58633e+06	1.58395e+06	1.73788e+06	2.17797e+06	2.23457e+06	1.96859e+06	1.03706e+06	123156	62400.7	710663	643067	90455.7	898301	906801	1.0222e+06	962387	1.16236e+06	1.27138e+06	1.10922e+06	968321	956920	109892	147653	101949	286758	199508	246736	202211	321078	384225	138818	908848
90	130	340.99	12.5015	Caffeoyl hexose	hydroxycinnamic and hydroxybenzoic acids	630111	620587	580886	930707	992817	884051	820294	704910	528466	1.48004e+06	1.52421e+06	1.25769e+06	228513	173839	155087	355483	184782	286261	413459	560883	482786	732774	646325	560730	415934	418200	466197	590541	543219	567259	377203	325134	384762	315340	278084	269729	123613	299639	153764	279024	417799	271915	402669	483969
96	109	675.799	11.7933	Coumaroyl quinic acid 1 adduct isotope	hydroxycinnamic and hydroxybenzoic acids	634271	807884	888488	538452	602544	329217	155608	120809	156558	26350.9	29482.9	40067.2	1.68166e+06	1.60666e+06	2.21541e+06	2.15699e+06	2.13065e+06	2.32867e+06	457266	780178	258706	504923	624227	687611	809748	889533	478749	732647	573150	561437	1.40897e+06	1.1321e+06	1.0099e+06	127631	120276	151207	217430	390408	309601	393926	459275	236619	428583	669585
100	80	338.883	11.7963	Coumaroyl quinic acid 1 isotope	hydroxycinnamic and hydroxybenzoic acids	817636	683148	551017	706062	724016	529656	259597	97759.3	202995	174921	194651	394148	1.16006e+06	1.04662e+06	977665	1.33164e+06	1.57963e+06	959356	614986	460381	6004.69	455660	773865	449489	712836	557210	542066	647109	649394	661519	987828	1.20059e+06	906521	119127	137192	99944.3	463741	477941	246062	443074	479051	731480	681859	862723
110	181	676.915	15.4775	Coumaroyl quinic acid 1 adduct	hydroxycinnamic and hydroxybenzoic acids	591953	660224	806435	491939	239281	308313	355981	633392	716844	194814	185711	107004	253461	354521	407322	650132	900664	749139	617887	730126	553037	271011	373029	72677.5	624918	940587	956146	370422	619422	659309	158154	21283.6	45744.7	351139	314811	116585	447107	460011	300408	1.15056e+06	938963	870341	779051	694985
131	245	514.914	7.75651	Caffeoyl quinic acid hexose 3	hydroxycinnamic and hydroxybenzoic acids	720596	588600	263319	960773	1.14554e+06	1.29835e+06	649024	989890	537563	239864	374156	275861	370280	167520	184611	47888.6	68470.1	82391.8	127059	82604.1	95382.4	633992	97789.9	59702.2	428461	601207	349390	341423	190809	202593	164646	204296	110484	110766	128451	106279	78067.4	127521	95363.9	74024.8	46106.9	27763.5	93367.8	237717
146	183	335.061	3.93897	Hydroxybenzoic acid hexose, chloride adduct	hydroxycinnamic and hydroxybenzoic acids	233711	158842	379456	118263	323491	362936	346000	218710	318306	471118	-	-	0	113137	50933.6	168137	243725	148796	343944	339439	0	694739	533689	0	87948.2	266217	215328	363651	325226	0	411765	385877	391988	418774	495566	393736	169661	177900	81452.9	149419	0	188501	287582	376776
154	111	706.818	7.93436	Neochlorogenic acid adduct	hydroxycinnamic and hydroxybenzoic acids	1.54062e+06	1.54751e+06	2.41593e+06	1.0928e+06	1.94668e+06	2.19573e+06	246305	-	395949	245331	212615	116937	267066	493687	246112	252190	204454	244011	97083.6	123167	172967	209366	114809	82323.4	449036	295407	175605	284699	224924	54507.6	105587	172314	93783.5	16270.9	43537.9	32277	38801	101127	148164	50636.1	53850.5	25623.1	69230.3	173631
156	199	370.925	3.7988	Caffeoyl quinic acid derivative	hydroxycinnamic and hydroxybenzoic acids	293064	383781	308595	-	95931.9	131744	225021	96264.3	187720	501167	438969	415605	108735	47150	-	92010.3	109172	77731.8	91241.3	172399	329464	380626	104168	335010	145535	72902.8	184492	53293.7	166631	143331	592733	282400	360098	539234	-	481731	61651.5	58427.8	59831	-	35567.8	92908.5	446920	520042
186	129	339.992	14.9325	Coumaroyl quinic acid 2 isotope	hydroxycinnamic and hydroxybenzoic acids	435134	600711	216231	898278	1.1344e+06	845094	101491	630013	227480	133019	115614	250816	14103.3	76600.1	12350	3888.96	-	7304.04	206965	160381	69208.3	165473	76308.3	313823	145354	247709	457297	214744	106441	287259	16019.8	38421	17267.7	43747.4	12782.5	33648.8	219830	141355	343687	258250	116548	17663.1	255985	148834
187	172	515.84	7.54903	Caffeoyl quinic acid hexose 3 isotope	hydroxycinnamic and hydroxybenzoic acids	367459	226979	129353	301494	373870	186888	174943	193625	249216	172785	194876	42921.2	84006.1	27659.5	62149.4	60248.8	36107.2	31069	97859	128336	37133.1	241065	74948.2	73854.6	114597	210428	200521	77325.8	129150	43984	130829	67669.9	54527.8	31965.4	53631.3	63232.4	17341.1	31733.6	22032.3	65368.6	62911.5	46858.5	67918.6	65350.7
193	269	515.889	6.21798	Caffeoyl quinic acid hexose 1 isotope	hydroxycinnamic and hydroxybenzoic acids	139527	127592	178595	120835	234330	142107	182916	-	172282	194501	172414	102038	33568.5	68194.6	37640.1	61779.2	29363.4	34933.2	81858.1	46822.3	65094.5	145435	37314.8	74038	48789	82402.8	133599	268111	179240	138218	44848.2	64722.8	44887.8	48269.7	45199.6	22065	34551.8	30035.7	19385.9	10257.7	7824.62	14229	90204.7	100600
67	17	353.84	12.9194	Chlorogenic acid isotope	hydroxycinnamic and hydroxybenzoic acids	1.50082e+06	1.09342e+06	1.11956e+06	1.00992e+06	1.54691e+06	1.46875e+06	727325	557537	573706	731919	251093	537894	1.04804e+06	1.34953e+06	1.09336e+06	1.10383e+06	1.15871e+06	903664	598857	851750	600792	745591	678587	672381	711962	1.05985e+06	625767	862957	945589	807052	1.17045e+06	1.11173e+06	1.26002e+06	540692	812605	758013	939115	790531	1.073e+06	1.09359e+06	857607	781891	787488	788143
144	120	354.831	7.79793	Neochlorogenic acid isotope	hydroxycinnamic and hydroxybenzoic acids	226009	1.28974e+06	579379	699631	2.01741e+06	608572	285439	100018	623691	636857	126138	178553	191048	252218	132866	455341	254185	547613	212721	143547	90935.2	231926	136151	202312	352522	391461	275878	472410	292385	123907	165048	323897	122592	78214.5	135009	98843.8	87339.6	257586	205418	292754	81157.4	205762	157211	182750
7	52	577.007	14.2482	Procyanidin P2	procyanidins/flavan-3-ols	1.04533e+07	9.52946e+06	1.0527e+07	1.61954e+07	1.48036e+07	1.50907e+07	3.91112e+06	4.40505e+06	5.32405e+06	3.1204e+06	2.99185e+06	2.74603e+06	6.52752e+06	7.32571e+06	8.16688e+06	1.31498e+07	1.22378e+07	1.27177e+07	7.74526e+06	9.23122e+06	8.53228e+06	9.36226e+06	1.03679e+07	1.05632e+07	5.89736e+06	7.78721e+06	7.21419e+06	1.05864e+07	9.91423e+06	1.15182e+07	8.21988e+06	8.41059e+06	8.76695e+06	5.02143e+06	4.90799e+06	5.38721e+06	6.38191e+06	7.44517e+06	7.25135e+06	7.18414e+06	7.7091e+06	6.63287e+06	1.01618e+07	9.41912e+06
12	51	577	10.9441	Procyanidin P2	procyanidins/flavan-3-ols	1.01944e+07	7.70877e+06	1.00383e+07	9.47567e+06	1.08351e+07	9.95189e+06	3.96043e+06	3.78717e+06	4.61085e+06	3.25493e+06	3.39056e+06	3.11579e+06	9.30824e+06	8.16083e+06	8.8408e+06	1.07786e+07	1.01976e+07	1.02267e+07	3.83552e+06	4.28053e+06	3.75611e+06	3.97606e+06	4.16314e+06	4.23628e+06	5.48601e+06	5.62028e+06	6.24915e+06	6.96783e+06	6.78376e+06	7.62414e+06	6.58588e+06	6.64924e+06	7.80548e+06	6.49289e+06	5.72072e+06	4.73222e+06	6.63403e+06	7.32863e+06	7.93004e+06	7.59281e+06	7.18685e+06	6.89375e+06	6.16934e+06	5.77344e+06
13	6	288.985	15.3542	Epicatechin	procyanidins/flavan-3-ols	8.32843e+06	7.05958e+06	7.6746e+06	1.19117e+07	1.17145e+07	1.10281e+07	3.41617e+06	3.46856e+06	3.96284e+06	1.78458e+06	1.87621e+06	1.92857e+06	6.31322e+06	6.15667e+06	6.49972e+06	7.26682e+06	6.99846e+06	7.35448e+06	3.71429e+06	3.47025e+06	3.65301e+06	3.48292e+06	3.85419e+06	3.27818e+06	6.0269e+06	5.6986e+06	5.52908e+06	6.00383e+06	5.55844e+06	6.39446e+06	5.92723e+06	5.49763e+06	5.36087e+06	4.81399e+06	4.29325e+06	4.09747e+06	6.24249e+06	7.84571e+06	6.42387e+06	5.98538e+06	5.02638e+06	5.01412e+06	6.68442e+06	6.2695e+06
27	5	289.094	12.6861	Catechin	procyanidins/flavan-3-ols	4.23176e+06	3.8128e+06	4.38525e+06	4.16321e+06	4.39567e+06	4.19211e+06	1.9109e+06	1.71948e+06	2.19719e+06	1.71328e+06	1.71287e+06	1.5697e+06	6.49947e+06	6.17031e+06	6.50505e+06	6.78211e+06	6.90681e+06	6.10437e+06	1.15371e+06	1.40241e+06	1.27647e+06	923927	1.00771e+06	847188	3.2247e+06	2.94667e+06	2.83235e+06	2.81928e+06	2.2521e+06	2.70048e+06	4.55271e+06	4.15471e+06	4.2388e+06	3.61624e+06	3.43406e+06	2.57866e+06	4.64271e+06	5.59516e+06	5.81928e+06	4.8775e+06	4.61182e+06	4.49723e+06	2.76912e+06	2.7039e+06
28	113	865.052	16.189	Procyanidin P3	procyanidins/flavan-3-ols	4.25726e+06	3.68366e+06	3.76108e+06	5.59764e+06	5.29609e+06	5.21697e+06	954432	921616	821943	606389	581462	550258	3.16509e+06	3.23884e+06	3.50043e+06	4.4994e+06	3.66928e+06	3.75841e+06	2.16691e+06	2.08158e+06	2.04144e+06	2.18898e+06	2.35547e+06	2.43033e+06	2.28072e+06	2.04961e+06	2.11308e+06	2.46852e+06	2.43525e+06	2.73127e+06	2.12321e+06	2.28618e+06	2.45239e+06	1.20298e+06	1.22938e+06	1.01485e+06	2.37328e+06	2.60812e+06	2.45758e+06	2.07943e+06	2.0624e+06	1.85026e+06	2.8916e+06	2.59602e+06
31	7	324.973	15.3574	Epicatechin, chloride adduct	procyanidins/flavan-3-ols	2.2716e+06	1.99623e+06	2.7189e+06	1.18034e+06	1.58234e+06	1.43145e+06	1.63991e+06	1.84478e+06	1.90194e+06	1.07307e+06	1.28585e+06	1.21102e+06	3.40283e+06	3.16698e+06	2.9757e+06	3.15076e+06	3.37342e+06	3.60944e+06	1.53597e+06	1.44379e+06	1.54479e+06	1.98206e+06	2.17791e+06	1.79885e+06	1.69798e+06	1.89661e+06	1.68869e+06	2.96111e+06	2.62665e+06	2.96583e+06	2.98237e+06	2.6732e+06	2.38295e+06	2.02503e+06	1.87326e+06	1.93676e+06	1.59894e+06	2.25983e+06	1.81014e+06	2.41175e+06	2.23359e+06	2.00607e+06	3.31267e+06	3.10014e+06
36	55	577.835	14.2522	Procyanidin P2 isotope	procyanidins/flavan-3-ols	2.06054e+06	2.18279e+06	2.24886e+06	3.37455e+06	3.50121e+06	3.04017e+06	936696	978159	1.22215e+06	789531	775591	905387	1.68287e+06	1.3426e+06	1.82772e+06	2.43434e+06	2.34246e+06	2.01735e+06	1.72966e+06	1.67237e+06	1.64456e+06	1.24244e+06	1.92089e+06	2.08592e+06	1.59299e+06	1.72674e+06	1.22757e+06	1.97712e+06	2.0819e+06	2.17002e+06	1.75764e+06	1.55225e+06	1.61277e+06	942128	1.19511e+06	949062	1.65959e+06	1.45352e+06	1.51523e+06	1.33899e+06	1.64174e+06	1.20667e+06	2.13752e+06	1.52014e+06
42	54	577.789	11.0217	Procyanidin P2 isotope	procyanidins/flavan-3-ols	2.09873e+06	1.66281e+06	2.2028e+06	2.35647e+06	2.42067e+06	2.16379e+06	830604	885194	906675	336205	292330	177659	1.91267e+06	1.81514e+06	1.93026e+06	2.13508e+06	2.19857e+06	1.99689e+06	558643	944804	72996.1	972675	699375	822411	1.08662e+06	1.34965e+06	1.12659e+06	1.48848e+06	1.17878e+06	1.43668e+06	1.30418e+06	1.26787e+06	1.51638e+06	1.12458e+06	1.06505e+06	390261	1.31004e+06	1.61259e+06	1.50595e+06	1.51419e+06	1.49361e+06	1.34227e+06	1.00656e+06	1.27608e+06
51	101	576.953	16.8014	Procyanidin P2	procyanidins/flavan-3-ols	1.82121e+06	1.52437e+06	1.60783e+06	1.86507e+06	2.04106e+06	1.88631e+06	765422	590380	772529	441102	646606	537512	1.84324e+06	1.88477e+06	1.63005e+06	1.80428e+06	1.84199e+06	1.74936e+06	961084	720238	893416	850031	847110	924086	1.10877e+06	989335	1.07579e+06	1.00928e+06	1.01795e+06	1.139e+06	972705	1.23382e+06	1.1154e+06	986650	820268	652199	1.16713e+06	1.31126e+06	1.46356e+06	1.11181e+06	1.12872e+06	1.40839e+06	1.09468e+06	1.18449e+06
53	78	325.052	12.6996	Catechin, chloride adduct	procyanidins/flavan-3-ols	1.56876e+06	1.23955e+06	1.4943e+06	521913	768364	795215	776503	946429	799720	1.07082e+06	931426	820777	2.65379e+06	3.16374e+06	2.35415e+06	3.00819e+06	2.87268e+06	2.38241e+06	855423	628321	457389	957215	428456	765841	918010	1.309e+06	963146	1.14557e+06	1.09342e+06	1.1353e+06	1.95369e+06	1.76756e+06	2.07222e+06	1.71293e+06	1.57118e+06	1.05147e+06	1.45045e+06	1.66847e+06	1.56499e+06	1.52554e+06	1.71191e+06	1.78196e+06	1.12548e+06	1.0953e+06
54	102	577.025	19.4415	Procyanidin P2	procyanidins/flavan-3-ols	1.33102e+06	1.10754e+06	1.24169e+06	2.39073e+06	2.27312e+06	2.23073e+06	534518	601421	618398	373440	330581	341392	1.15345e+06	1.0012e+06	952761	1.34206e+06	1.26468e+06	1.26168e+06	1.07649e+06	963908	773759	873951	951193	910972	1.04291e+06	1.0097e+06	857996	996556	995925	1.1585e+06	811696	891405	827630	631403	627079	618937	828628	812698	1.15962e+06	839552	794208	789285	1.06451e+06	1.16328e+06
58	92	483.076	25.5246	Catechin/epicatechin derivative	procyanidins/flavan-3-ols	1.10349e+06	1.02653e+06	912535	778679	1.37252e+06	926580	694826	607398	636768	422655	663465	1.07949e+06	714167	509673	624397	1.08955e+06	1.036e+06	1.16917e+06	907629	1.12825e+06	1.17555e+06	1.02777e+06	1.27252e+06	1.11589e+06	658003	712555	714446	918462	989109	1.22169e+06	657963	770416	536161	232963	108860	112694	384103	800847	922690	284370	314289	321639	929869	819286
59	112	865.012	13.0611	Procyanidin P3	procyanidins/flavan-3-ols	1.80015e+06	458865	1.40088e+06	1.72764e+06	1.92661e+06	1.76727e+06	493243	386356	718209	203161	184417	108221	1.90879e+06	1.90813e+06	1.84926e+06	1.87654e+06	1.86635e+06	1.49554e+06	605019	565982	691194	528068	232431	447787	1.0025e+06	336082	919288	860499	1.19568e+06	1.18769e+06	618680	941481	1.06331e+06	770352	582493	447583	1.29248e+06	1.22136e+06	1.47556e+06	1.41401e+06	1.07949e+06	1.01928e+06	757475	784191
60	115	865.987	16.1978	Procyanidin P3 isotope	procyanidins/flavan-3-ols	1.21529e+06	930628	1.28946e+06	1.66674e+06	1.98498e+06	1.40279e+06	508921	541051	492488	191084	216507	248337	997911	1.01563e+06	967134	1.05836e+06	1.00434e+06	1.09756e+06	816640	1.0354e+06	831678	964652	1.00495e+06	777607	745435	789011	926727	1.00508e+06	907728	832668	1.02443e+06	848698	785910	558582	543844	610606	721339	1.01163e+06	838587	798087	1.01953e+06	897371	846274	757123
77	119	326.939	15.3673	Epicatechin, chloride adduct	procyanidins/flavan-3-ols	824786	868472	775129	546580	484227	624792	481484	751032	655762	417055	373126	486318	1.11389e+06	1.3003e+06	1.06026e+06	1.31763e+06	1.1425e+06	1.07459e+06	602451	560013	605785	665911	691916	622551	642807	659691	620693	1.12482e+06	958887	1.04507e+06	1.08357e+06	1.01777e+06	968448	851065	732325	642197	576892	735380	797331	915920	877714	756578	1.13303e+06	1.03023e+06
93	134	578.866	14.2348	Procyanidin P2 isotope	procyanidins/flavan-3-ols	573231	621852	615807	612126	1.01198e+06	655295	332828	312478	402322	283101	138742	129370	336344	546918	481863	918572	661939	503731	543417	527218	589120	712187	670442	636378	476064	496564	385332	323302	798746	734523	615117	523639	404916	364299	330186	263610	359653	464644	591120	509503	596722	500175	618977	437049
102	126	1153.06	16.7683	Procyanidin P4	procyanidins/flavan-3-ols	989925	615338	830027	982963	857579	1.2585e+06	75697.6	102599	154801	97005.5	28168.9	36605.4	694507	731377	765570	661402	628478	829289	567316	619910	671940	617619	614327	656919	444966	477110	356117	333905	424376	401727	396953	468508	463742	288271	246425	186091	498191	622546	486129	316144	457819	445120	492457	512290
121	213	327.019	12.7047	Catechin, chloride adduct	procyanidins/flavan-3-ols	556149	517015	356951	290212	127112	245837	435128	347295	554908	480523	434979	293715	708215	752986	715419	1.03713e+06	732570	733993	187462	135223	25776.5	156273	193031	56974.2	338350	442989	450894	227653	454596	656455	673046	573537	637644	652132	509315	416104	475354	482588	642282	577823	539593	551013	294292	554294
132	177	1154.05	16.7715	Procyanidin P4 isotope	procyanidins/flavan-3-ols	490657	434132	539225	682886	626409	799894	103823	97582.6	82416.6	48628.3	34121.7	49366.2	442879	330760	390087	510894	495235	491723	364678	352407	395188	359924	495670	356610	259739	368238	93847.8	287811	271673	277241	220903	292714	316880	120722	128266	149082	247220	377262	350524	252701	256834	335876	364919	337071
135	114	865.996	13.0642	Procyanidin P3 isotope	procyanidins/flavan-3-ols	566130	529880	430660	586547	667923	701357	186763	158222	52688.8	145268	133353	88762.8	540160	587979	1.11854e+06	588187	726017	613682	391876	165239	87617	218811	288823	224018	630247	397357	484801	305601	295928	386496	262874	471201	416147	309655	454902	125469	111878	818502	459322	232148	641015	347180	143284	195635
138	262	867.002	16.2105	Procyanidin P3 isotope	procyanidins/flavan-3-ols	669825	412083	465166	531301	632206	419890	148840	154004	151397	32175.8	20130.1	62086.4	434674	477962	406963	456261	464686	190741	148200	207107	221567	384312	181285	200158	237209	263953	293654	311621	277499	316098	301840	330868	233868	168484	137037	149847	379064	169214	336446	216334	359278	298844	329113	363682
139	270	577.933	19.4498	Procyanidin P2 isotope	procyanidins/flavan-3-ols	394308	369928	330627	606015	569327	619532	184777	167693	150267	79952.7	125306	55645.6	308801	304859	315585	362064	394513	326940	273597	235198	292006	267716	347991	332498	248279	252438	299282	293960	268329	237216	259044	246675	302412	171509	165806	191921	238774	383888	265130	264213	213439	282161	305173	291657
178	237	578.849	11.0641	Procyanidin P2 isotope	procyanidins/flavan-3-ols	247602	259055	207486	301365	546205	245851	177896	132868	130585	126133	124425	138221	532126	209603	121617	294060	352413	155267	39373.8	41067	36513.6	238379	76543	64203.2	134001	292806	214746	232583	282736	184019	130482	133938	146542	246760	67637.3	114948	276051	402360	98650.1	294682	81153.6	89073.7	152714	117543
152	180	626.024	16.2332			136449	133760	67582.4	103930	98664.7	172099	132769	478811	115940	519233	339164	374644	296261	176002	264085	192717	113449	133455	458005	737761	775767	271196	242013	142573	467299	383640	441733	252668	217807	187895	206395	186553	212185	251720	214002	399266	171864	398339	162699	242451	202885	311149	102113	247575
6	19	356.037	3.68866			1.55391e+07	1.50931e+07	1.49101e+07	1.347e+07	1.28541e+07	1.35516e+07	1.28196e+07	1.21975e+07	1.27424e+07	7.80717e+06	6.99232e+06	7.33763e+06	1.20125e+07	1.1447e+07	1.24964e+07	1.23585e+07	1.16794e+07	1.28422e+07	1.2807e+07	1.25904e+07	1.24315e+07	1.48484e+07	1.24886e+07	1.35806e+07	1.30914e+07	1.17784e+07	1.19246e+07	1.52228e+07	1.41732e+07	1.37222e+07	1.1487e+07	1.24451e+07	1.21749e+07	3.81033e+06	3.792e+06	3.4106e+06	5.60579e+06	7.20332e+06	5.62457e+06	5.94404e+06	6.01297e+06	6.12826e+06	1.51294e+07	1.62995e+07
9	30	450.902	7.67167			5.72039e+06	9.69527e+06	7.68516e+06	5.42605e+06	4.83773e+06	4.75676e+06	9.91571e+06	9.56898e+06	1.16947e+07	2.18822e+07	1.73107e+07	2.44702e+07	5.77995e+06	7.6572e+06	7.71711e+06	5.37422e+06	9.49591e+06	8.10673e+06	6.8215e+06	5.79009e+06	7.82324e+06	5.57416e+06	-	2.57618e+06	2.68505e+06	3.73157e+06	4.42113e+06	9.48636e+06	1.00723e+07	1.09891e+07	1.73224e+07	1.50014e+07	2.13557e+07	8.69337e+06	8.10539e+06	8.78659e+06	2.60596e+06	2.28411e+06	2.8181e+06	5.16009e+06	2.659e+06	5.68757e+06	8.73949e+06	1.20025e+07
14	11	351.046	16.1842			7.55163e+06	7.62022e+06	6.91757e+06	4.62984e+06	4.37577e+06	4.05995e+06	1.05432e+06	1.43132e+06	1.2566e+06	1.08426e+06	900720	933429	9.29416e+06	9.18524e+06	8.96184e+06	9.67815e+06	8.63178e+06	9.64174e+06	7.20822e+06	6.23927e+06	7.06931e+06	6.19589e+06	5.67411e+06	6.31632e+06	6.20344e+06	6.20863e+06	6.43339e+06	5.40492e+06	5.40046e+06	5.36224e+06	6.36273e+06	5.75994e+06	6.86298e+06	1.14892e+06	1.03792e+06	993723	2.27967e+06	2.67757e+06	2.29612e+06	4.82418e+06	4.10239e+06	4.36993e+06	5.0537e+06	4.65765e+06
32	29	450.988	6.73431			2.32401e+06	-	2.43627e+06	2.25635e+06	2.22946e+06	2.75433e+06	5.2633e+06	5.0776e+06	5.08613e+06	2.89505e+06	3.50963e+06	-	2.10769e+06	2.37163e+06	2.46962e+06	1.66945e+06	2.68887e+06	2.99557e+06	2.02557e+06	-	-	2.26685e+06	-	2.44612e+06	1.13806e+06	1.14035e+06	1.36938e+06	809520	2.03548e+06	2.46809e+06	2.45941e+06	2.12816e+06	1.49853e+06	1.1026e+06	1.18573e+06	1.1664e+06	586699	534213	440968	205783	282218	119913	1.38376e+06	3.20981e+06
37	74	1187.08	14.8327			1.86682e+06	1.52534e+06	1.73811e+06	2.04615e+06	2.2981e+06	1.75013e+06	1.90526e+06	1.3106e+06	1.35686e+06	912407	1.13871e+06	1.18778e+06	1.27793e+06	1.35781e+06	1.39959e+06	1.45455e+06	1.51225e+06	1.75423e+06	2.21843e+06	2.42028e+06	1.61763e+06	1.29666e+06	1.46795e+06	1.14498e+06	2.69562e+06	1.85632e+06	2.65313e+06	1.93638e+06	1.64283e+06	2.25249e+06	1.35346e+06	1.01409e+06	1.04738e+06	2.00397e+06	1.94702e+06	2.08238e+06	2.01398e+06	2.41071e+06	1.52529e+06	2.3228e+06	2.37032e+06	1.79635e+06	1.83842e+06	1.82243e+06
41	28	447.917	14.4634			2.97474e+06	3.60112e+06	3.77964e+06	2.86332e+06	3.27038e+06	2.95071e+06	1.02412e+06	716320	634290	574279	555624	608280	4.08122e+06	4.8306e+06	4.0327e+06	2.99633e+06	2.56917e+06	3.00484e+06	1.87345e+06	1.61823e+06	1.46265e+06	1.10973e+06	1.19216e+06	895852	2.35484e+06	1.83835e+06	2.02302e+06	1.38778e+06	1.48398e+06	983997	1.84482e+06	1.46596e+06	1.92084e+06	2.57884e+06	2.42856e+06	1.93662e+06	3.65121e+06	3.61461e+06	2.99946e+06	3.1579e+06	2.91558e+06	2.85802e+06	997197	1.10278e+06
44	3	146.864	3.52467			1.73958e+06	1.45885e+06	1.64068e+06	1.68415e+06	1.47195e+06	1.53585e+06	1.24161e+06	1.20098e+06	1.18971e+06	1.08679e+06	979688	817795	1.07484e+06	955238	1.06474e+06	1.13794e+06	1.04246e+06	1.08973e+06	2.09e+06	1.43296e+06	1.29606e+06	1.7604e+06	1.66647e+06	1.62503e+06	1.80283e+06	1.47539e+06	1.62936e+06	1.72997e+06	1.22572e+06	1.23603e+06	776022	649001	573557	831046	767018	607801	1.40862e+06	1.29803e+06	1.05795e+06	1.14336e+06	1.02091e+06	1.06742e+06	951058	1.32558e+06
45	20	356.799	3.71755			1.54563e+06	1.84554e+06	1.50089e+06	1.64373e+06	1.65774e+06	1.47265e+06	1.27112e+06	1.18262e+06	1.24236e+06	682543	787198	668177	1.07e+06	1.10632e+06	1.29872e+06	1.27376e+06	1.20842e+06	1.16082e+06	1.49549e+06	1.28054e+06	1.32411e+06	1.28514e+06	1.19877e+06	1.35882e+06	1.56502e+06	1.52845e+06	1.33466e+06	1.36156e+06	1.23817e+06	1.52918e+06	773931	1.08026e+06	1.02442e+06	515504	640188	416151	742641	994332	769895	909750	-	715955	1.44659e+06	1.51559e+06
49	1	128.87	3.56026			1.51827e+06	1.19592e+06	1.17722e+06	982631	1.26434e+06	1.19029e+06	896554	1.0198e+06	1.14235e+06	887802	1.01667e+06	1.02601e+06	991449	1.17243e+06	958351	1.09857e+06	986012	1.01835e+06	1.0999e+06	1.07708e+06	1.15175e+06	1.79064e+06	1.67771e+06	1.46434e+06	1.20028e+06	1.31526e+06	1.27616e+06	1.28662e+06	1.41975e+06	1.24048e+06	703933	578345	680949	808535	614671	633504	917810	1.32631e+06	761636	1.0367e+06	867928	963390	947483	953601
55	68	644.976	18.934			1.08731e+06	931505	1.58732e+06	628215	682404	617260	964067	1.05968e+06	978237	380297	351483	320398	697725	844905	1.01642e+06	948908	1.38345e+06	1.32099e+06	1.55225e+06	1.82385e+06	2.11724e+06	1.01522e+06	1.01268e+06	1.09487e+06	1.04825e+06	1.00598e+06	1.37006e+06	904710	970773	1.03151e+06	516361	406120	441277	786190	690784	793924	842090	1.19257e+06	921777	1.15771e+06	1.0657e+06	1.13385e+06	848723	967617
62	105	626.929	15.9698			810555	876465	938950	1.15261e+06	1.68008e+06	872505	851989	783970	842187	450292	561403	546036	567374	783605	984090	931566	1.05277e+06	821884	1.17186e+06	1.37374e+06	1.23651e+06	1.00588e+06	960184	822626	898932	1.02938e+06	1.06611e+06	962286	850124	994418	551272	409288	504683	1.02407e+06	1.08189e+06	1.05646e+06	954532	1.23588e+06	803834	1.10116e+06	1.05909e+06	1.1679e+06	1.05938e+06	1.08032e+06
63	49	529.046	13.5806			877876	1.02414e+06	783962	724421	801801	793090	774214	774132	804625	1.15073e+06	1.09615e+06	1.36975e+06	249007	274644	341904	341548	369185	365967	1.03308e+06	780270	999577	887089	868211	843921	609616	738073	768783	750792	772607	727201	291840	262597	310429	86711	174019	184070	172103	178386	168886	282529	262495	201721	874235	704439
65	75	1188.08	14.8429			715561	717484	1.22328e+06	655744	1.20795e+06	1.04946e+06	912806	811318	437411	608677	876034	534048	316560	780434	231946	926344	917686	996716	1.35782e+06	1.03056e+06	806512	648643	573019	657551	587396	829221	906623	813832	1.33906e+06	1.0577e+06	754040	1.06683e+06	1.11135e+06	936047	1.31326e+06	1.18677e+06	581072	1.22141e+06	1.02635e+06	1.23601e+06	648102	1.33807e+06	747216	1.03514e+06
68	24	368.006	4.41717			546028	688120	789181	572770	593342	486736	1.63298e+06	1.48849e+06	1.66471e+06	2.49083e+06	2.6515e+06	2.74006e+06	661864	533381	604881	455712	471675	380980	1.66246e+06	1.72195e+06	2.07137e+06	1.56499e+06	1.65103e+06	1.55835e+06	427662	653643	540504	535371	529668	436974	624427	536755	539359	1.42573e+06	1.38203e+06	1.08771e+06	615901	1.05757e+06	719620	661839	468892	507731	329099	651281
70	43	492.036	13.2021			653519	788314	813231	681433	625721	783160	779057	1.00502e+06	932388	2.00864e+06	1.77014e+06	2.31407e+06	385720	414990	432419	534091	277623	366356	699615	695740	664771	830563	737909	810949	634156	871702	915934	1.41536e+06	1.47776e+06	1.96704e+06	537965	492271	535222	546296	405165	506537	458382	428959	139557	370948	669430	463786	1.34138e+06	1.75059e+06
71	139	564.892	5.02354			375386	1.26527e+06	197394	982180	561126	486705	1.35681e+06	5.74529e+06	471577	3.93146e+06	650359	390896	4.22261e+06	526338	4.31599e+06	459341	4.49514e+06	304194	3.44274e+06	3.39004e+06	3.10644e+06	299008	832672	797058	474627	1.06754e+06	388713	3.73011e+06	358367	3.33785e+06	4.56801e+06	4.33718e+06	4.64387e+06	254053	3.68892e+06	1.2277e+06	1.32247e+06	1.13112e+06	517070	4.41243e+06	1.357e+06	236766	3.34154e+06	3.59228e+06
73	97	502.007	13.1915			724695	698101	837969	2.27874e+06	2.19124e+06	1.9171e+06	530579	605553	523307	1.15336e+06	985326	1.07273e+06	293989	223549	195258	281264	153516	263446	765613	508839	473712	707833	555317	498150	838111	978435	1.0675e+06	1.0386e+06	696626	1.12041e+06	359050	345647	337747	178707	241507	279887	402345	484868	481583	471552	527819	438435	694880	1.24987e+06
75	131	441.169	18.6673			925312	914533	1.19125e+06	781785	860525	930271	504845	429085	379215	318204	343693	293607	572608	590059	532396	598613	559882	571289	844437	906073	974994	576001	499827	516994	1.2055e+06	1.0151e+06	978857	1.04481e+06	1.03017e+06	1.2164e+06	667600	605959	722347	902225	806441	786484	915379	973196	749127	649771	811997	780873	1.17066e+06	1.118e+06
76	110	696.989	11.7985			999482	979050	750876	1.03302e+06	396875	666136	384640	351703	530928	260339	171465	187598	1.44197e+06	1.57353e+06	1.62709e+06	1.53469e+06	1.74791e+06	1.77756e+06	1.17316e+06	784385	771063	820653	860958	250553	681227	996143	897928	1.11502e+06	1.02217e+06	894705	1.12783e+06	1.22779e+06	1.36874e+06	200891	198027	521799	482483	528982	495835	746526	808790	1.06123e+06	879805	892191
79	96	500.958	14.4834			1.39092e+06	1.75132e+06	2.31746e+06	763191	324770	639910	530831	382807	709177	237538	457639	372023	3.9029e+06	5.10211e+06	3.74419e+06	2.28939e+06	2.16942e+06	2.54088e+06	1.04391e+06	811377	964074	724658	770554	590818	1.23314e+06	840980	980505	884922	1.00226e+06	991682	1.54154e+06	2.03084e+06	1.84102e+06	2.37844e+06	2.2773e+06	2.39694e+06	2.10554e+06	1.70947e+06	1.72739e+06	2.09773e+06	2.69493e+06	1.97998e+06	673903	875029
80	39	474.217	31.1264			1.48139e+06	1.24224e+06	990712	805957	759244	916426	1.35705e+06	1.23151e+06	1.26927e+06	1.03171e+06	814579	1.40935e+06	858205	743288	759976	831897	768086	704940	1.04717e+06	1.47832e+06	1.02295e+06	978501	1.02212e+06	1.08534e+06	776920	874307	1.02445e+06	640011	698195	742293	506441	627957	531195	490646	629421	422963	1.14245e+06	762689	835815	771276	796109	885974	651452	634164
81	104	612.967	14.8321			773803	813339	702969	1.3348e+06	1.44018e+06	1.57456e+06	353863	474394	147190	494196	274714	596243	774216	1.15261e+06	460176	854007	742792	693692	896635	467284	713872	513975	673564	767093	926130	905122	816053	736655	1.22185e+06	976185	724371	501611	362752	1.09261e+06	736381	990579	871347	854587	419084	582720	1.05964e+06	747949	583167	548752
86	77	287.018	21.7544			719323	712651	614028	858999	891095	724110	58371.6	76309.1	52931.9	5048.49	6716.76	4360.89	568745	585618	569925	724296	713302	696315	585187	594982	542108	697168	776423	685161	738826	850449	750226	726181	883537	734633	600756	539163	588461	849444	732786	728733	471926	641496	500519	655574	713185	685989	751584	750087
87	31	451.047	10.9928			636155	589479	732125	1.02462e+06	1.05214e+06	640400	705466	691931	576591	665952	664930	58132.7	1.09763e+06	1.29449e+06	892248	1.46263e+06	1.34591e+06	1.18863e+06	588057	196855	-	558306	135984	169732	966300	1.05544e+06	847635	836053	810433	559378	613255	580930	614520	93741.2	102629	33852.2	181590	247730	99378.8	218005	130414	221380	695378	304791
88	82	351.931	16.1966			899342	859150	795779	830013	638450	683268	149075	219392	137403	178943	197697	170374	879341	975533	924727	1.16388e+06	1.11843e+06	978715	885063	857640	644886	679379	693354	603663	610935	639818	1.17226e+06	673756	688399	390302	621543	730699	708626	117936	114628	151373	380306	476572	455897	740300	535036	512266	588788	607524
89	33	453.911	3.75633			1.01611e+06	700284	690183	1.22957e+06	1.40245e+06	1.04953e+06	686067	867257	707369	225898	-	-	553742	565484	591610	-	644788	347275	315790	-	220191	133699	246079	-	806218	599281	678454	440057	252964	-	154894	431454	-	85770.8	143952	-	623070	1.08025e+06	897563	780891	640868	696121	252536	290388
92	118	327.122	3.52203			290377	659082	441203	733127	889290	811377	589583	787314	550495	507341	286718	-	659862	600778	505406	-	527990	540393	724900	593567	165646	765267	362605	299939	760328	874853	690760	449988	835054	-	361392	345449	275642	648792	479001	666327	-	592387	560755	742278	552421	293297	-	438747
95	144	564.88	4.43183			1.80376e+06	1.05339e+06	266114	305117	3.02496e+06	4.11228e+06	1.19958e+06	444114	-	469080	385284	444938	676129	392371	355923	445860	786090	1.14471e+06	261892	428209	613060	835487	420547	441743	555208	336639	310328	679725	361385	724038	365022	450053	677600	523282	1.04128e+06	366460	3.61746e+06	942644	2.61e+06	831539	2.61605e+06	2.74556e+06	289480	454839
97	141	377.082	17.0731			922624	810958	948067	801951	827451	870920	506450	530235	643935	577640	589023	517874	771960	635576	756870	620590	917590	844691	662863	781273	489359	466551	425097	509837	691264	744027	441193	472214	469238	539611	879670	712791	677382	732909	714533	714695	918904	960854	696402	711037	597281	714428	514142	489338
98	201	529.042	24.0372			793145	746133	818783	475181	599655	566552	557017	485475	579430	454368	464543	557005	560802	511755	487382	599962	510808	667543	490266	460323	485594	268954	292817	292592	768128	768837	728467	591830	544814	593644	462712	424842	468143	401509	468555	399343	576633	761788	660228	584854	612871	547860	700031	674600
99	25	431.043	11.8829			307034	693092	845844	1.34006e+06	1.25672e+06	1.07354e+06	713472	921373	759804	892978	721374	751412	67337.2	121349	87541.3	251616	129030	151962	255038	108559	182217	475230	486829	206628	373311	267826	557202	175061	458855	268216	317492	328956	173940	545119	457543	351705	467518	500726	545476	384616	386870	170911	160528	557454
101	34	457.04	11.4427			561352	607028	881657	657773	320750	284967	470232	564950	732735	553086	459787	237176	403061	254839	371360	240754	239849	274911	406410	340505	530686	282697	453846	421182	781656	329824	785545	660934	743051	638737	139481	184661	372080	677532	597509	540477	520871	583476	421114	484393	426457	581695	360054	726955
103	159	483.683	25.4535			307867	399133	558861	234069	259754	245443	694826	607398	636768	689846	663465	597001	295937	516767	501816	1.08955e+06	1.08263e+06	1.16917e+06	568116	740839	412350	440866	457668	637926	150612	309248	323483	115757	451121	740858	642181	767411	831857	47484.3	33732.4	43765	88821	335375	126978	63061.7	65473.4	71210.5	567751	456360
108	227	646.893	18.9398			580259	483051	670262	304054	224705	300637	494544	507119	492406	144359	196682	171792	316768	402876	516537	554002	630831	613144	892389	982132	893933	421441	605148	456622	591519	469571	551091	504972	553276	594680	190697	170302	172470	343047	358787	320423	540326	544637	475770	561216	537814	529237	403735	398153
111	94	487.35	29.3365			1.28868e+06	1.25187e+06	989266	835296	1.01698e+06	834653	684326	576094	560933	230845	137797	92873.6	757802	699601	713413	385704	427118	389772	735395	718029	706012	576319	596773	411281	910060	765775	764746	700306	522088	506587	381788	342983	421270	203427	250556	281571	1.26524e+06	1.49273e+06	1.0246e+06	485629	585963	383906	387012	439490
113	260	645.88	18.9454			666297	547160	763633	243042	198775	272513	372504	416445	472282	152963	104233	116886	345454	395172	467579	500850	561300	538846	607524	918439	809996	404231	551775	537998	543731	563709	503265	450051	425483	584232	227155	194200	131020	329058	287107	247184	440304	482639	505190	472280	552595	466431	332974	447512
114	212	608.974	13.9067			590011	400536	172738	663033	776974	623345	423610	416987	416392	404585	457020	389674	335964	366373	187206	534651	430497	553861	520503	458780	245808	356226	315822	130653	257035	445340	478237	333842	496181	583957	400019	214977	240681	338782	455612	721669	417793	492959	456835	723977	405517	638124	411336	495306
116	95	498.954	19.6988			1.00065e+06	843317	1.12314e+06	467739	407681	365984	267664	283884	283960	63768.5	47023.9	38199.6	1.14328e+06	1.52726e+06	1.80479e+06	935056	1.05236e+06	1.12529e+06	609263	840344	794459	400203	475480	387520	666299	559932	587510	407455	430242	428422	397108	357943	322929	567659	497221	561738	930238	1.06084e+06	1.01198e+06	1.05241e+06	968203	679512	279668	371641
117	209	528.958	12.1735			361218	601318	412158	417922	433647	374476	516464	505961	337917	646606	848254	718812	33703.7	138578	82666.9	39299.4	46083.3	145265	354284	394764	-	371969	342564	286170	292084	196544	312741	353198	260767	302449	37965.5	66787.2	50390.3	20666.9	110443	46200.7	110833	104932	109182	57994.8	41246.5	52618	263090	196135
118	107	642.959	13.3801			1.01599e+06	948863	968410	782304	1.27547e+06	1.15731e+06	329808	388817	491616	394724	350299	319059	151835	194652	232038	77141.7	154275	172820	278952	185675	282319	217652	267967	192878	152404	325365	287663	280059	272147	296616	175694	179032	309929	259179	312624	367948	57557	153930	137376	149995	107130	134798	516019	452035
119	106	640.858	15.4578			1.08113e+06	734548	904651	1.42246e+06	1.03714e+06	1.20891e+06	286559	394637	549011	100603	50596.2	41171.4	279909	318522	202053	634515	691325	754919	364335	663722	379899	83735.4	254517	125880	998221	949319	717901	520822	201521	451166	81519.5	191844	21449.5	280353	181798	128302	496347	364265	525893	934200	858151	702555	228680	614702
120	32	451.742	7.81272			512669	123972	440286	295576	236448	542190	825272	432288	552123	1.52646e+06	1.85013e+06	2.30418e+06	498727	818376	482117	419196	149205	661570	340450	121260	181160	168747	300175	200805	257786	157223	220332	568951	189996	414305	1.29359e+06	1.1207e+06	1.18262e+06	302846	113732	234671	283835	189522	386962	252795	228996	237390	626027	229331
122	88	451.024	21.439			956899	650100	859876	795702	1.0341e+06	856745	292530	323654	438110	520419	565691	475360	273385	455136	512169	395590	394830	370205	140180	189199	167551	101827	115486	114678	336905	280381	360065	270541	106297	384278	473117	318410	481926	796413	651500	788868	554619	599591	458010	719271	453029	549942	452800	434301
123	196	575.003	17.4961			397862	391688	427556	449482	332969	467793	385963	278154	261619	141953	180016	215822	1.00136e+06	668845	830944	542819	520289	687819	373013	249696	349865	308159	302961	273271	342758	393108	346233	304791	363053	421153	164005	308096	273854	573538	603828	571194	535717	635455	626234	624559	502214	624950	253224	311464
124	160	484.959	25.5312			430928	351338	373649	266311	474718	548747	258490	200608	218757	191477	260976	339701	256617	158432	171893	336146	364000	363616	360528	476074	423904	402441	439174	358636	233013	263539	262984	446199	348267	451671	271668	239615	259408	68998.5	39327.9	36795.6	107690	283514	384240	73749.4	100972	98397.6	408329	392860
125	100	517.329	28.0556			1.03443e+06	803577	1.2163e+06	738621	863592	532074	439256	260622	261388	305866	233597	134227	264527	330381	240353	132865	95340.8	132776	637652	1.56419e+06	805542	745072	735318	704258	372974	466900	268005	248111	264223	349662	184251	158462	356726	120210	104163	121787	909009	913475	788398	482530	558163	316187	170148	287277
127	221	1205.06	14.8293			341684	476294	549892	736516	937228	240801	427733	491773	771548	192545	167637	244972	154254	352507	315975	375565	287098	549386	142340	442746	113943	362838	241686	183210	775754	846620	275138	410615	398591	485901	197478	349370	124918	208403	379114	625651	562138	193288	605830	316902	627223	287572	618910	137163
128	163	628.91	14.8443			208755	354352	73052.5	110636	31198.3	58163.5	157417	734445	213891	488406	364835	433454	330103	466386	298856	517536	213054	130420	125236	290960	267163	276100	190271	336551	210771	133619	408107	141261	770008	789522	617140	362845	175255	399795	416972	395258	282037	68094.9	214866	265566	574075	764728	367811	412131
129	161	493.979	13.1919			105833	283006	183029	178601	214180	119541	296510	375509	409816	768280	693810	766742	190256	182817	172876	253779	143799	145360	331059	307165	165491	441278	323199	354536	264437	404556	432940	298760	590312	688605	179487	141268	184383	172172	92836.7	157759	181374	100580	134045	196507	196889	187066	527428	661014
130	232	421.137	14.404			190048	378593	280058	27607.8	282006	145232	521888	558907	595461	875634	991685	919001	146617	250296	59332.2	157332	280720	191487	371322	254049	477571	333841	503408	387688	112571	131814	395237	412781	260688	370931	554406	563902	285427	330705	395588	307113	102079	193628	211117	256842	403253	115974	500891	458782
133	87	448.96	14.4511			860726	351036	953266	792113	843067	740240	207866	166698	96640	106201	127744	120981	930800	1.29116e+06	1.0703e+06	658000	668749	835516	132770	563452	232173	87938.1	138871	235043	334161	362393	775556	331824	242562	427653	543195	560680	370899	643497	611718	792963	841373	939988	854894	646869	532802	719686	199874	210816
134	267	501.324	29.028			756619	710811	848448	646003	771332	455695	764931	615017	610934	399465	235516	156844	352116	344496	315013	363528	222839	267801	357120	462170	430564	419620	333523	391784	726143	628367	544159	509216	371860	510610	200400	130510	270642	90587.9	79874.7	100463	381266	459744	428298	201093	308276	199574	319461	463613
136	169	560.815	12.9858			568398	209898	485060	556993	193879	328082	212772	204911	144755	118305	123883	108574	224246	134807	250772	334375	227394	201685	181444	95894.1	197049	92987.6	39943.1	86595.7	304935	269444	362174	254453	262153	221670	197666	475269	186099	593738	380219	174628	480488	488587	412999	233173	119612	238136	337044	198187
142	132	493.051	25.4591			613015	433622	428474	1.23163e+06	1.48077e+06	877730	273987	303344	263568	247454	224765	241838	265443	226158	224426	513457	472603	518624	244746	335700	179696	238484	242021	201903	286185	344492	309833	237446	211337	269414	267925	246327	237293	47306.6	18602.6	12849.3	172099	397671	586829	93743.4	93679.8	78511.6	245643	236959
143	162	496.879	12.6822			204869	366716	494516	306524	502320	368013	261786	119488	171554	111934	118058	90721.6	287808	298658	115454	239112	85221.2	198591	302566	343360	188627	241393	95281.5	145842	515654	295118	272860	533441	675154	828361	372201	295139	278589	454815	130654	283314	390805	420621	429520	498333	349937	188364	555974	489125
145	228	1189.08	14.8236			356507	619118	599395	218645	361357	437689	196238	230642	239813	407376	106889	138955	262996	113213	328599	255428	226117	168934	234724	270623	362871	305833	283260	250942	408576	291810	582152	334771	319116	540520	145547	412899	169908	535901	312701	449067	309701	292044	412070	360268	441796	244426	243854	256247
147	91	483.009	20.0598			685906	618153	690037	581737	468224	552494	244911	118006	263025	252703	204023	404441	190092	313760	73263.6	237814	132658	188427	321626	168414	323260	189139	145354	223376	339695	175637	247140	275359	154438	267870	177674	250298	183421	496291	313111	491954	395895	358790	214764	239772	342162	212228	432205	238598
149	235	642.957	16.2562			158173	76923.7	117877	121003	82572.2	31982	534748	410337	515490	355860	347398	307039	290135	207894	269922	172496	338157	302874	238319	579835	659747	283850	182672	365078	149513	302662	173329	180194	155762	131368	185430	153174	125073	380937	535665	440406	260738	410176	294408	115050	213054	408693	259688	180568
150	98	502.924	14.4731			492487	395739	475288	227001	112164	149078	66178.4	258292	170438	113799	141865	105280	1.1246e+06	1.62849e+06	1.36539e+06	1.27211e+06	1.13898e+06	818749	145356	472765	322765	347151	368984	283435	366410	560502	483595	359507	287347	333948	638565	855673	655760	942875	961669	957923	621545	820197	712771	760414	644948	826306	119423	247918
151	241	768.931	11.8738			497570	286936	452164	288923	407750	87651.9	324613	417481	433732	316256	261809	1577.13	141893	113611	92206.4	87120.8	185882	235941	175951	116474	38856.4	222667	252831	186860	44499.2	200018	129506	359918	323066	98411.7	306933	260107	149409	240461	65317.3	59379.1	154616	212579	178247	90577.2	90946.3	178288	220784	230635
153	178	386.961	15.3247			222445	152098	276656	72820.2	75854.3	260553	111000	132713	48694.4	49103.9	88384.7	102738	691186	672803	723915	542714	493700	543384	727211	684665	723744	841915	729704	672477	145747	464640	476070	400696	395049	178696	509410	403185	333793	107053	272634	204196	302340	78241.3	98489.4	253511	178772	387265	396719	543889
155	264	564.826	3.95987			310371	167626	468195	-	138037	-	-	645561	357317	96709.6	220703	102447	185856	-	209546	-	124584	216712	307231	213922	208344	80865.7	302060	196332	558239	354253	108659	144295	75406.8	210612	-	-	362139	-	231925	76779.1	-	373633	272008	-	428385	385937	260277	204398
157	8	329.967	14.9014			717051	483502	595066	471037	593612	535728	625424	781390	317206	78358.3	274697	430154	96600.2	102291	136065	196968	60752.5	238922	513666	287422	238791	752213	596373	729637	217506	117635	226335	210167	126531	294129	19449.7	88540	84298.4	93003.8	189698	225974	112909	218408	325946	149864	195222	278242	119709	320512
158	251	502.944	13.1773			175722	117958	162014	657697	550035	603162	127351	199158	187462	336471	233705	331708	81030.1	41025.4	57409.5	81168.5	48201	99403.3	164827	172164	149425	144322	161031	188256	191921	362125	170979	354829	329534	289590	70751.3	101488	69229.8	98123.3	108737	81901.8	58831.3	145439	175627	169300	159505	48771.9	140303	330529
159	236	660.96	16.2581			129038	146293	67483.4	46915.9	36631.5	41821.2	268729	351867	360276	325206	158782	305579	101708	178444	285210	230228	77003.4	247200	509630	525769	538499	298114	173983	151022	203438	164972	94652.2	190065	174902	222628	142618	172623	213077	457439	395984	296686	189941	366208	315640	153478	204587	159096	144122	310054
160	263	492.916	3.51406			486452	240289	-	396021	435606	361282	346000	324825	301497	367514	271860	-	40918.5	83028.9	40124.6	64077.1	98668.9	52466.5	385615	139081	-	565034	319896	308532	194821	159697	84750.1	202974	178836	194106	77355.1	84521.7	146265	95763.3	161244	58813.1	42741.4	93742.8	47028.5	133224	58797.1	41369.5	-	214483
161	171	488.985	10.9142			53186.2	213640	144288	67604.4	62035.3	30158.4	203138	437393	497514	95967.7	202706	209536	301349	605566	408038	663482	575420	555361	316357	345208	81166.1	98297.9	61878.8	113634	176448	456823	159372	260884	448570	523143	284936	304554	227192	105439	110898	96170.4	98208.9	65594.3	96616.9	105236	122188	172616	329811	187212
162	145	720.15	17.5538			334491	612667	456521	442928	527337	532198	99254	31724.8	48930	28836.4	31582.8	20772.2	475079	108774	463176	888452	147545	682996	289637	622164	218619	174464	283032	347374	338042	187646	167916	162551	210540	196151	153825	158996	57748.9	103773	132419	38538	127697	271765	236819	398975	270780	56650.6	220400	133527
163	165	452.8	7.63753			155970	204465	207316	203487	263124	53706	252653	177034	279922	260276	312186	749555	-	245291	124293	133885	209614	352690	174900	125257	67023.5	218131	232830	132460	101106	140506	227441	241827	180974	154194	487949	360392	581326	306638	204000	243255	115572	128604	190485	180492	162500	106429	304808	293726
164	268	446.893	3.90165			407051	289191	346933	405777	451955	357869	174025	193418	56241.2	296347	-	-	148378	125613	130772	202438	191948	118403	282803	219273	-	524242	446085	432492	152202	199573	273282	-	260408	166108	179346	76898.5	223529	211019	201313	164353	103070	285642	188979	250512	116934	211924	142149	183767
165	157	285.017	25.5786			335437	209730	246198	174633	395706	378461	107222	76392.4	127606	36640.4	77412.2	174355	106982	107890	99949.3	181640	148738	133873	211529	318735	247186	231334	240868	242371	171714	168391	177758	258895	214183	220621	126739	115562	128713	40516.9	22263.3	27470.2	65421.4	204950	269917	73446.2	54774.1	65242.1	208961	222790
166	148	480.956	11.5087			181162	208174	176286	98126.6	165748	44756.5	620074	538000	535088	576440	519612	768452	60144.9	45072.3	38337.3	55561.8	68443.7	33566.1	183826	428996	70279.3	194371	406386	161446	154831	162711	127497	438046	200421	349331	91895.7	59722.7	74262.8	121426	200180	180047	116139	97041.6	187074	186306	190191	70500.9	193320	483888
167	265	576.284	16.7846			213372	498466	251074	489524	834525	361349	31395.2	85584.9	79916.7	37639.3	52001.9	31577.6	146116	317350	332684	570416	227666	321216	167539	443254	244020	279318	176335	350791	120332	71660	105475	112374	93559.2	90514.8	118986	89761.5	63183.1	78283.2	216881	66900.4	187415	293030	180585	142298	56935	63862.8	211100	75326.3
168	136	728.912	7.80493			128319	333047	515958	1.57772e+06	146019	625778	169465	88920.6	402247	379309	191870	148121	110369	135366	282093	239177	49551.2	98807.6	54692.3	121493	103325	120916	45662	75028.8	345506	436555	331902	186144	139399	201666	137273	340250	120073	28620.5	36761.5	53383.3	77143.9	-	26712.5	114777	98766.5	76312.6	106081	117353
169	214	443.099	18.5922			143874	173327	242793	405829	468813	418286	431160	335242	390958	379819	471414	407211	168024	132344	115709	329488	320351	279302	228444	180918	160817	302448	342570	302316	61952.9	55988.2	23894.7	75805.4	30240.1	54729.9	254151	283631	272714	219144	201897	195305	246525	270408	233335	367152	344615	308624	24641.4	29324.3
170	166	490.941	11.5288			225626	113437	280223	503144	612083	279609	141216	283640	210021	204705	320745	193478	25604.4	18659.1	21049.5	27869.7	41594.1	11753.2	215552	192273	34851.5	99142.4	190735	90191.4	103177	229990	284241	275210	84067.7	225114	42953	27005.5	43488.5	111704	83102.8	40466.1	220247	129785	185719	194697	177614	199529	66967.5	217479
171	191	501.93	14.484			416664	555418	364778	99944.5	101841	102646	261861	153468	52479	77816.9	58257.5	60476.4	920648	1.07221e+06	1.15236e+06	666427	580330	677336	234777	442114	155922	215880	86286.3	186634	248308	161957	300086	335877	192466	161036	374211	229289	570172	787886	527750	780616	226739	733529	478494	522716	535549	360009	55014.2	136444
172	174	499.007	4.65589			491809	396780	257533	468966	381944	214716	55270.7	81178.1	106156	36535.4	-	21811.9	190241	163357	436451	292705	106650	249445	466777	965696	-	242322	-	575996	152531	433854	658418	844874	-	1.02118e+06	-	69213.6	-	191925	241619	160342	89476	68523.3	162029	65998.3	87395.8	132193	544611	825773
173	167	612.917	6.11255			-	186553	157736	188045	-	-	-	-	375873	356585	180218	97908.5	113871	30991.6	38344.5	38927.5	59403.2	66229.5	64161	-	-	208040	174796	38704.3	42701.4	102544	47891.2	263106	202824	237628	70605.9	59425.6	60462.9	46738.9	37221.5	71277.1	24102.3	20522	15884.1	21395.9	37901.8	18602.2	165148	97830.5
174	253	492.972	13.1851			141188	95512.6	171846	236500	44726.3	95771.7	118069	240716	209654	477890	210298	449839	59611.1	31129.8	78496.5	92531.1	100047	39504.8	120876	65594.7	104634	94980.3	194707	214053	185438	139622	141338	277616	236530	361088	83961.2	172492	76046.2	37705.9	124473	125395	66920.6	58402.3	71782.9	100891	72152.9	64226.6	320024	421375
175	238	391.004	16.8456			144166	106886	98101.8	44495.7	68634	179250	195007	176380	175356	361917	414320	406171	170633	74045.1	150464	183459	112788	104470	247593	138497	243573	458215	426240	141012	133648	192721	175332	242240	344444	387602	178877	137592	123171	143482	87744.6	148095	194566	267546	204696	292802	251359	165786	189258	187927
176	223	485.912	14.4622			556292	103476	249967	64244.4	153916	67378.4	132920	165518	68518.5	73352.9	120419	94409.9	791301	781535	632524	411609	283940	268427	227022	140461	277183	168107	173053	98426.1	342256	368302	388315	132223	148853	383305	581152	364434	315082	493844	276550	590950	397927	284084	388340	681636	312141	434863	154363	96925.9
177	234	630.831	14.8374			168091	322275	138156	56742.2	113061	44197.6	229343	91864.5	49979.4	238252	177924	119184	139744	486088	78696	134207	224707	135108	238378	89885.7	186147	115323	402795	495414	79378	73091.6	149987	325751	125081	200643	394024	274350	229519	274008	316034	266474	305174	140678	166862	154947	131387	89683	233588	605081
179	255	663.941	13.2236			58518.2	238062	208796	160185	361207	299515	51010.8	81063.6	101845	54050.2	25956.2	87482.4	35390.4	21664.3	55019.2	14754.5	33379.8	52223.7	99559.3	64870.5	36334.8	71801.3	84209.3	39931.8	234222	135147	136973	182975	222274	237502	102861	77357.6	40579.9	214966	189756	152887	136687	158035	107361	195636	154557	97512.2	252850	411145
180	200	479.102	18.5405			97575.7	140245	174093	137520	103763	200299	468038	386891	413702	613464	570516	550011	187747	174915	137978	400441	410174	393358	223601	160274	172675	425120	369785	328651	40635.3	32989.1	32118.9	28305.2	20827.2	22602.1	343376	327531	354280	225606	215028	213676	177881	207623	192313	254252	293167	339167	18221.3	13578.3
181	133	566.322	30.1142			309346	348004	164680	685984	495504	146576	99438.1	273144	547187	145508	441231	175144	296863	92665.7	97745.1	112964	97913.1	84921	233270	310486	309366	420804	235906	443051	193713	700937	196330	25324.6	243273	189904	91013.1	119591	95170.6	236294	105239	133074	203912	416332	144544	360808	252769	178163	174564	215807
182	116	894.961	14.4589			407272	686133	1.11372e+06	565120	537925	452466	74015.3	32855.6	33776.9	52344.7	16192.8	24612.2	2.30732e+06	1.93859e+06	2.23821e+06	822689	604255	958045	198323	293825	191043	87750.9	123207	150556	463885	153523	160897	110016	171638	93653.5	288024	493019	117169	1.00651e+06	815301	821781	1.06822e+06	1.21375e+06	893241	809330	974929	1.08498e+06	103374	161796
183	158	433.108	24.6361			268946	199099	198748	325751	421732	286326	103026	102009	113330	52878.9	75568.1	62558.4	138811	183635	156278	163915	183346	162983	166636	204453	166861	124543	146942	145410	218563	148097	189076	217899	236434	299923	98347.5	96885.9	134314	106018	120384	82580.2	68749.6	54670.4	104346	106515	71709.9	82260.5	191007	245606
184	153	207.912	4.7017			304998	249588	226126	67501.9	155021	209098	803578	780007	729524	647008	642336	-	497321	412755	431021	417521	559043	462917	85603.8	41775.3	43963.6	24694.1	10415.7	-	165691	175817	157812	183356	165166	51415	528598	522598	527493	158826	144016	196989	113918	233442	199439	166268	-	102440	-	237147
185	256	456.034	13.1933			113462	79453.4	127023	590859	632004	406617	150874	103925	55537.2	177435	109153	139208	33730.2	34542.1	42057.6	28296	26379.3	40001.9	77455.8	44751.3	43439.9	57580	112984	83866.1	208388	275007	94757	131142	106757	253160	42679.9	41519.1	57590	18674.8	29098.5	52512.9	94493.4	144541	121048	82570.7	122256	40155.7	84070.7	188293
189	276	500.922	19.7046			605765	380913	554501	175103	70998.3	179630	106329	101870	102510	49718.9	32085.8	26197.8	592014	682023	871516	490584	465044	613192	226807	369737	355232	139677	150465	136450	307102	222107	326352	140507	158824	201187	148429	123058	143410	197206	175329	211262	357606	591808	399898	364895	422350	362927	106569	170647
190	231	360.921	8.91782			32378.9	70177.2	65744.1	72852.6	27320.8	42901.7	47214.8	98776.2	140518	336627	337727	169893	25501.1	138032	77473.9	353749	262726	388326	111391	121305	15111.9	896042	142634	-	136115	127442	135685	439790	581098	-	48037.8	147713	55811.1	136685	394020	236797	178689	122327	77221.3	430483	361866	503940	93076.2	86787
191	202	612.899	7.13929			29937.8	148032	103843	35250	52808.9	90065.4	40968.9	46264	271003	506143	585398	409968	21462.5	24518	15749.2	102994	58344.3	27682.9	222017	154207	112318	129803	78505.1	56744.4	77572.5	113440	85998.7	104761	162769	156208	121667	96705.6	87745.5	61673.4	28605.4	90635	35003.1	-	21237.5	39196.7	51727.9	28482.5	163434	307041
192	225	486.625	14.438			73549.7	333634	76428.9	173374	141877	237591	147973	62488	65052.1	55735.6	61034.5	62134.1	409638	465072	586065	328974	252491	499687	198735	188518	226319	67379.3	80340	59187.3	144989	163672	170858	81478.6	76921.4	96384.2	180841	91612.6	234415	577989	204746	218935	121744	202545	494267	214066	471926	475292	101479	71758.8
195	275	499.91	19.7002			254554	309279	371282	122732	115021	146470	98978.2	51804.3	80674.2	10098.2	19530.5	9117.82	500265	449012	675273	348294	326758	423914	92491.6	296388	156247	121115	80473.9	95107.7	269776	128026	190483	106347	120146	124536	109634	89023	112259	61817.5	94915.7	136611	317668	314606	118062	323530	339634	290269	15935.9	125264
196	210	704.904	14.778			203894	155472	125760	121297	172662	302265	29789.5	56661.3	55856.9	271272	164004	247294	121731	91904.7	143276	75962.9	84557.5	63424.2	91784.2	28367.1	26159	74681.2	75144.8	53887.6	59609	110746	65750.1	14489.4	53846.2	21768	99213.8	114336	104715	22433.5	37125.1	97811.4	40583.1	49700	46785.3	93843.3	35365.8	13043.5	112708	57217.4
197	211	530.941	15.6689			425968	333186	400522	132062	236075	186629	30582.1	55628.8	99188.5	25751.8	12081.6	20452	265496	654455	547474	491024	599539	601335	177576	202183	65355.2	32451.2	102582	114925	442117	257735	136186	170036	119769	65428.3	41748.7	21210.1	24515.2	133859	99738.3	145780	256002	370267	140267	593768	703597	513906	123535	110591
198	258	641.859	15.4816			151645	89350.1	123097	323180	355181	247717	163497	139061	85726.2	37800.9	33358.6	24908.8	79703.7	19474.1	79464.2	49887.6	253207	149721	221286	84934.3	71671.5	51809.3	27882.5	63498	131677	367971	275578	62422.1	55320.6	123304	18044.9	25869.8	10191.2	29790.7	81083.9	14850.3	144571	67824.6	70312.6	250653	68248.6	120003	147966	128100
199	224	912.95	14.4787			76530	170674	235026	199097	142326	124853	96626.6	29507.5	53990.1	31491.8	23788.4	26136	534572	562648	257883	218238	207219	331208	74524.4	34198.9	53117.6	49040.9	6915.52	69743.2	255867	103237	35917.8	20594.3	82637.8	51626	99549.5	97803.7	202185	220773	199145	211695	488497	154995	533944	302823	243466	106271	26176.2	49790.3
200	257	640.908	17.3717			151508	144263	194039	461964	181396	142170	34730.9	69676.6	25135	23703.2	34657.7	50792.4	16145.8	14991.6	28335.4	124420	38171.2	102148	36182.1	67998.5	55557	8415.69	26650.6	13258.7	79189.2	248612	65256.8	50550.1	42973.5	58787.2	74486.4	27853.2	32722.5	42247.5	74468.7	76727.1	73482.2	93973.9	27454.1	213803	263809	69193.6	34989.7	34603.8
201	217	705.96	14.8755			84150.3	114353	74520.6	115362	37068.2	93637.1	23631.2	14768.8	34615.1	35590.2	185027	57271.4	37382.2	116057	43671.1	76780.8	44188.7	18114.6	148257	64605.2	42165.6	118751	23462	35711.2	55225.9	77817.3	73371.8	34602	24413.6	49192.7	83186.2	14857.8	53199.8	45430.7	15802.9	41511.4	15230.9	19132.5	47648.6	50280.8	27750	8504.45	108367	91741.5
202	220	881.016	16.8778			7825.78	4145.28	13659	10227.5	36368	19175.2	9791.48	1397.92	7596.15	73419	43116.8	77327.5	7585.34	12363.1	14686.4	8188.98	24645	9508.03	6627.86	8193.92	18173.1	13273.2	3394.12	7402.16	19656.6	14549.5	13933.9	3648.88	4431.14	27983.5	67296.6	76949.1	106042	34755.5	43692.4	118165	27201	25079.8	34929.3	9024.85	23931.5	9672.78	8341.48	16820.7
203	250	634.771	11.9842			-	8109.98	-	-	8092.83	3870.09	-	6274.42	4221.48	6672.22	1597.57	3009.91	7950.64	1542.31	10893.3	1436.39	-	4863.28	592380	343418	223765	273676	261015	54763.7	17254.2	3467.91	3700.67	10485.7	7747.36	3725.35	3254.22	-	-	2251.35	5919.94	6537.93	4331.52	6852.14	3265.06	5021	12099.1	-	98059.6	85228.3
[truncated: 74 more columns]
