# Supplementary material for: Multi-approach metabolomics analysis and artificial simplified phytocomplexes reveal cultivar-dependent synergy between polyphenols and ascorbic acid in fruits of the sweet cherry (Prunus avium L.)
Source: PLoS One. 2017 Jul 21;12(7):e0180889. doi: 10.1371/journal.pone.0180889 (PMC5521804; doi:10.1371/journal.pone.0180889)
Supplement: S5 Table — Selected relevant metabolites from the analysis of the untargeted dataset by stability selection. (XLSX) [file pone.0180889.s006.xlsx]

## Sheet: Foglio1
Name	All identity elements	Assay
Caffeoyl quinic acid adduct	HCAs and HBAs	FRAP
Caffeoyl quinic acid hexose 3, isotope	HCAs and HBAs	FRAP
Coumaroyl quinic acid 1 adduct	HCAs and HBAs	FRAP
Coumaroyl quinic acid 1 adduct, isotope	HCAs and HBAs	FRAP
Cyanidin 3-O-glucoside chloride adduct	AC	FRAP
Cyanidin 3-O-glucoside hydrate	AC	ABTS, FRAP
Cyanidin 3-O-glucoside hydrate, isotope	AC	ABTS, FRAP
Cyanidin 3-O-glucoside	AC	FRAP
Cyanidin O-rutinoside hydrate	AC	FRAP
Cyanidin O-rutinoside hydrate, isotope	AC	FRAP
Cyanidin O-rutinoside, isotope	AC	FRAP
Pelargonidin-O-rutinoside	AC	FRAP
Kaempferol-O-hexoside	FL	FRAP
Quercetin 3-O-glucoside	FL	ABTS, FRAP
Quercetin 3-O-glucoside, isotope	FL	FRAP
Trihydroxyflavon-O-hexoside, formic acid adduct	FL	FRAP
Trihydroxyflavon-O-hexoside, formic acid adduct, isotope	FL	FRAP
Procyanidin P4-	Procyanidins e flavan-3-ols	FRAP
Legend:
HCAs and HBAs	Hydroxycinnamic acids and Hydroxybenzoic acids
AC	Anthocyanin
FL	Flavonoid
