# Supplementary material for: Multi-approach metabolomics analysis and artificial simplified phytocomplexes reveal cultivar-dependent synergy between polyphenols and ascorbic acid in fruits of the sweet cherry (Prunus avium L.)
Source: PLoS One. 2017 Jul 21;12(7):e0180889. doi: 10.1371/journal.pone.0180889 (PMC5521804; doi:10.1371/journal.pone.0180889)
Supplement: S6 Table — Selected relevant metabolites from the simple linear regression analysis applied to the untargeted dataset. (XLSX) [file pone.0180889.s007.xlsx]

## Sheet: Foglio1
Name	All identity elements	R2	mean SDEP	mean p-value	Assay
Coumaroyl quinic acid 1 adduct	HCAs and HBAs	0.372	0.892	0.00422	ABTS
Cyanidin 3-O-glucoside hydrate	AC	0.444	0.12	0.00108	FRAP
Cyanidin 3-O-glucoside hydrate, isotope	AC	0.432	0.122	0.00125	FRAP
Cyanidin 3-O-glucoside	AC	0.404	0.125	0.00181	FRAP
Cyanidin O-rutinoside hydrate	AC	0.551	0.758	0.000144	ABTS
Cyanidin O-rutinoside hydrate	AC	0.672	0.094	4.32e-06	FRAP
Cyanidin O-rutinoside hydrate, isotope	AC	0.537	0.775	0.000224	ABTS
Cyanidin O-rutinoside hydrate, isotope	AC	0.664	0.095	8.43e-06	FRAP
Cyanidin O-rutinoside	AC	0.483	0.814	0.00049	ABTS
Cyanidin O-rutinoside	AC	0.557	0.107	7.58e-05	FRAP
Cyanidin O-rutinoside, isotope	AC	0.469	0.81	0.00102	ABTS
Cyanidin O-rutinoside, isotope	AC	0.5	0.113	0.000331	FRAP
Pelargonidin-O-rutinoside	AC	0.456	0.833	0.000947	ABTS
Pelargonidin-O-rutinoside	AC	0.437	0.121	0.0012	FRAP
Quercetin 3-O-glucoside	FL	0.431	0.122	0.00142	FRAP
Quercetin 3-O-glucoside, isotope	FL	0.456	0.12	0.000935	FRAP
Quercetin-O-rutinoside	FL	0.649	0.664	5.04e-05	ABTS
Quercetin-O-rutinoside	FL	0.727	0.085	2.02e-06	FRAP
Quercetin-O-rutinoside, isotope	FL	0.538	0.758	0.000463	ABTS
Quercetin-O-rutinoside, isotope	FL	0.578	0.106	0.000179	FRAP
Legend:
HCAs and HBAs	Hydroxycinnamic acids and Hydroxybenzoic acids
AC	Anthocyanin
FL	Flavonoid
